# Supplementary material for: Signaling events evoked by domain III of envelop glycoprotein of tick-borne encephalitis virus and West Nile virus in human brain microvascular endothelial cells
Source: Sci Rep. 2022 May 25;12:8863. doi: 10.1038/s41598-022-13043-1 (PMC9133079; doi:10.1038/s41598-022-13043-1)
Supplement: Supplementary file 2 — Supplementary Information 2. [file 41598_2022_13043_MOESM2_ESM.xlsx]

## Sheet: Summary
	This document was exported from Numbers. Each table was converted to an Excel worksheet. All other objects on each Numbers sheet were placed on separate worksheets. Please be aware that formula calculations may differ in Excel.
	Sheet Name	Table Name	LINK
	Dataset 1.1	Supplementary dataset 1.1. Genes of HBMECs induced after exposure to rDIII of protein E of TBEV identified by RNA-seq analysis	Dataset 1.1 - Supplementary dat
	Dataset 1.2	Supplementary dataset 1.2. Genes of HBMECs induced after exposure to rDIII of protein E of WNV	Dataset 1.2 - Supplementary dat
	Dataset 1.3	Supplementary dataset 1.3. Differentially expressed genes (DEGs) identified after incubation of HBMECs with rDIII of protein E of TBEV	Dataset 1.3 - Supplementary dat
	Dataset 1.4	Supplementary dataset 1.4. Differentially expressed genes (DEGs) identified after incubation of HBMECs with rDIII of protein E of WNV	Dataset 1.4 - Supplementary dat
	Dataset 1.5	Supplementary dataset 1.5. Common genes identified after incubation of HBMECs with rDIII of protein E of TBEV and WNV	Dataset 1.5
	Dataset 1.6	Supplementary dataset 1.6. GO biological processes - TBEV	Dataset 1.6 - Supplementary dat
	Dataset 1.7	Supplementary dataset 1.7. Go biological processes - WNV	Dataset 1.7 - Supplementary dat

## Sheet: Dataset 1.1 - Supplementary dat
Supplementary dataset 1.1. Genes of HBMECs induced after exposure to rDIII of protein E of TBEV identified by RNA-seq analysis
ENSEMBLGENE	hgnc_symbol	logFC	unshrunk.logFC	logCPM	PValue
ENSG00000000003	TSPAN6	-0.119782426022563	-0.119944363707333	4.55784562765263	0.880781019593596
ENSG00000000419	DPM1	0.0013482646994269	0.00133725472711948	4.75884160081467	0.997335847684531
ENSG00000000460	C1orf112	0.0768870705091302	0.0776430209293886	1.78283949599537	0.923428535892197
ENSG00000000971	CFH	-0.218084318273893	-0.218144343359773	6.93339904926035	0.782282116304082
ENSG00000001036	FUCA2	-0.294082355567722	-0.294325222517038	5.46240751873903	0.70649986519225
ENSG00000001084	GCLC	0.636583246763531	0.637649760148778	4.10063406695083	0.365210046428956
ENSG00000001167	NFYA	0.252641473677312	0.253332891974328	3.65316649620843	0.74600073702474
ENSG00000001461	NIPAL3	-0.57454755011856	-0.574922471877082	5.25994172829663	0.426292830771139
ENSG00000001497	LAS1L	-0.616300612082745	-0.617192078784498	4.67498897792323	0.385452308922311
ENSG00000001617	SEMA3F	-0.530419398891063	-0.530610890925409	6.48740707043052	0.471662710655199
ENSG00000001629	ANKIB1	1.28710375795343	1.28740890076036	7.12430656326991	0.00210427508838993
ENSG00000001631	KRIT1	0.144469257317509	0.144620255776696	4.98918278753789	0.854575759678531
ENSG00000002016	RAD52	-0.114095949928598	-0.114904688144878	2.61476163141498	0.885335280855064
ENSG00000002079	MYH16	0.968028522162027	1.10158046763507	1.05490461080546	0.395154062676188
ENSG00000002330	BAD	-0.367338192556134	-0.368034093793597	3.74084337928392	0.633113650675038
ENSG00000002549	LAP3	1.82201925738241	1.82213001847534	9.73005739619712	2.82161031525379e-07
ENSG00000002586	CD99	-0.18682339759854	-0.186886724182447	6.96131386610763	0.813660288034505
ENSG00000002822	MAD1L1	-0.566219710392426	-0.567138683276214	4.2649598114425	0.434971077692276
ENSG00000002834	LASP1	-0.305491577378004	-0.305993879928193	4.45423063770875	0.694805011107092
ENSG00000002919	SNX11	0.386781226548479	0.387277120695356	4.37792809496501	0.61265293094673
ENSG00000003056	M6PR	-0.124553209390107	-0.124730910259353	4.84920626132048	0.875970169336952
ENSG00000003147	ICA1	0.195163064779396	0.195888911287175	3.23690852034033	0.803561061607989
ENSG00000003249	DBNDD1	-0.660998165427301	-0.662347361936885	3.89935800565336	0.34733262951002
ENSG00000003393	ALS2	0.276341783479472	0.276692674628358	4.64452839968702	0.722476369598537
ENSG00000003400	CASP10	0.847095749059632	0.848144902841828	4.91978088808185	0.174332661129669
ENSG00000003402	CFLAR	2.0691393583434	2.06930448492478	9.10057166263252	1.91906373832429e-09
ENSG00000003436	TFPI	0.514225196281475	0.514289500136554	8.50402554471541	0.484757586586017
ENSG00000003509	NDUFAF7	-0.144038806829715	-0.144432785718817	3.65606505179028	0.8562550601401
ENSG00000003756	RBM5	-0.184174281147832	-0.184226651392936	6.66322866093273	0.816251967598925
ENSG00000003987	MTMR7	0.655666264395385	0.661148448072688	2.04996605783904	0.373035721640558
ENSG00000003989	SLC7A2	1.63117420654552	1.63128902328098	9.14237332115268	0.000100940078184689
ENSG00000004142	POLDIP2	-0.0860023996753057	-0.0860754464389137	5.19696722425213	0.915489657514135
ENSG00000004399	PLXND1	-0.362753714535875	-0.363051079481066	5.10649881637877	0.638195116483581
ENSG00000004455	AK2	0.0585494315378997	0.0585609720915658	7.12468963734791	0.940528514262328
ENSG00000004468	CD38	7.80769702629859	144269486.939019	1.69862374280089	4.28709330155716e-12
ENSG00000004478	FKBP4	-0.616104308368592	-0.618305407669153	3.44112409320952	0.389570026102842
ENSG00000004487	KDM1A	-0.328786872005082	-0.329109077145841	5.20587758982021	0.671823172693902
ENSG00000004534	RBM6	-0.0368388246596002	-0.0368591582028838	5.91295125750941	0.964123444050077
ENSG00000004700	RECQL	-0.0961558567861161	-0.0962559056690667	5.20124041034869	0.904587362572818
ENSG00000004766	VPS50	0.24973948065804	0.250053301387993	4.63915103683014	0.74891305510507
ENSG00000004779	NDUFAB1	-0.460039389117067	-0.460141925369425	7.13548685825175	0.542740477883554
ENSG00000004799	PDK4	-0.449978344883054	-0.450483317009878	4.18073166927652	0.551692396779227
ENSG00000004864	SLC25A13	-0.358130285190413	-0.358455698802119	5.21916861782654	0.643098077621704
ENSG00000004866	ST7	0.14963166844829	0.14985131402563	4.44221837537231	0.849268088391443
ENSG00000004897	CDC27	-0.137702408362541	-0.137728909817174	7.40084287070737	0.864330268396523
ENSG00000004961	HCCS	-0.110616249437674	-0.110676196510204	6.07127474864369	0.890228374170693
ENSG00000004975	DVL2	-0.158241014246595	-0.158314254136099	5.96625131728729	0.84227833156189
ENSG00000005007	UPF1	0.0589468069168856	0.0589563994307139	7.39110771908618	0.940390465740782
ENSG00000005020	SKAP2	0.228209144631533	0.228360378833715	5.38095023014202	0.770604380891528
ENSG00000005022	SLC25A5	-0.314075189876125	-0.314114190680858	8.08748479984918	0.687360658097997
ENSG00000005059	MCUB	0.230861704633195	0.230983663390329	5.97361900550584	0.767936598608267
ENSG00000005075	POLR2J	-0.400663690108755	-0.400924215554775	5.46821003962032	0.600562709694353
ENSG00000005100	DHX33	-0.346475396560102	-0.34671404425302	5.39539240619742	0.654640448519231
ENSG00000005156	LIG3	0.00139273134389717	0.00139544932303328	4.41531096030055	0.997707494216286
ENSG00000005175	RPAP3	0.347976302598458	0.348071579256309	6.72274671367251	0.652278635281234
ENSG00000005189	REXO5	0.501323662251073	0.506714169672109	2.37591528750986	0.509610817477645
ENSG00000005194	CIAPIN1	-0.134469399965198	-0.1346557180012	4.54857626693588	0.866051840387359
ENSG00000005206	SPPL2B	-0.645242410290955	-0.646091014427922	4.38513587678728	0.362459122694019
ENSG00000005238	FAM214B	0.936950115442239	0.940024183843291	3.62931408509336	0.135088821919913
ENSG00000005243	COPZ2	-0.0874623253703337	-0.0883890506817349	1.8513066045858	0.911946283468179
ENSG00000005249	PRKAR2B	-0.165551818989473	-0.165751353428913	4.87754835097163	0.834885284841049
ENSG00000005302	MSL3	0.365435859235151	0.365609800120657	6.15912026510102	0.637620845417951
ENSG00000005339	CREBBP	0.270126509098123	0.270183878881431	7.16765552439693	0.728672903074591
ENSG00000005436	GCFC2	-0.319362077723301	-0.319944793822917	4.19746409824688	0.680888728695887
ENSG00000005448	WDR54	-0.767368836578466	-0.767995365009563	5.15041657802122	0.246145017542075
ENSG00000005469	CROT	-0.479681828845997	-0.480467148242022	4.03011454410289	0.520868848706528
ENSG00000005483	KMT2E	0.000962445795129074	0.000962595249201254	7.7974381961159	0.998675423508828
ENSG00000005486	RHBDD2	-0.518721936505627	-0.519893324697957	3.78617590486577	0.483327957598799
ENSG00000005700	IBTK	0.0185870834930754	0.0185944318955608	6.3396873613331	0.98107019546227
ENSG00000005801	ZNF195	-0.342015444513613	-0.343200889044023	3.25938822387021	0.657776720651153
ENSG00000005810	MYCBP2	1.04901352894087	1.04939323420404	6.57039189837982	0.0424397196504514
ENSG00000005812	FBXL3	0.312534554118443	0.31285604716127	4.85128670159136	0.686382613360617
ENSG00000005882	PDK2	-0.0531764874410021	-0.0534239516566059	2.40856012235838	0.947297178502871
ENSG00000005884	ITGA3	-0.553932585721363	-0.554184715240664	6.29308685200411	0.446449466685521
ENSG00000005889	ZFX	0.00578770830973726	0.00579087217787294	6.04002120925732	0.993895624591039
ENSG00000005893	LAMP2	0.0211271287334476	0.0211299663701201	8.00200500747263	0.978827099612118
ENSG00000006007	GDE1	-0.609808001440496	-0.60998209876984	6.50490373501043	0.393399848815427
ENSG00000006015	REX1BD	-0.629025850210924	-0.629942792271352	4.2796364305428	0.3738267127652
ENSG00000006016	CRLF1	-0.953727340442294	-0.953855762136669	7.91156188013367	0.122385825276358
ENSG00000006025	OSBPL7	-0.389032108960189	-0.391474482196528	2.10878326156647	0.61344699587574
ENSG00000006042	TMEM98	-0.598943567197774	-0.602289679978816	2.40169203651207	0.414746169115305
ENSG00000006062	MAP3K14	0.276794122021538	0.279082336830076	2.11466166388789	0.724593250077826
ENSG00000006118	TMEM132A	3.5174542749583	3.5321995052023	3.86916071183126	3.27489100634421e-12
ENSG00000006125	AP2B1	0.326006183154623	0.326041110797967	8.06253096960709	0.673222607502371
ENSG00000006194	ZNF263	0.240408408469863	0.240613322582889	5.01569620747068	0.758010631545663
ENSG00000006210	CX3CL1	5.11573241023183	5.36915614177612	3.79304215708317	2.76151458860933e-10
ENSG00000006282	SPATA20	-0.844566556089266	-0.848314743097533	3.00953342051672	0.206727901347445
ENSG00000006327	TNFRSF12A	-0.0932716280960833	-0.0933149712913263	5.9155870521488	0.908952753858622
ENSG00000006451	RALA	0.0365558515491031	0.0365636348532684	7.80729420339096	0.963561361508652
ENSG00000006453	BAIAP2L1	-0.963741396685806	-0.967472658232531	3.22911211902693	0.134907221571244
ENSG00000006530	AGK	-0.141728073068024	-0.142392552399377	2.83714875745248	0.858357744302779
ENSG00000006534	ALDH3B1	-1.15920857046165	-1.16072128050921	4.45166321425787	0.0277935052040452
ENSG00000006576	PHTF2	-0.512787509442784	-0.51296648612251	6.32507132518414	0.487750022240546
ENSG00000006607	FARP2	-0.573984788181754	-0.575026418413075	4.1446150296471	0.427513536793339
ENSG00000006625	GGCT	-0.376984797274288	-0.377122917689646	6.281541798706	0.624671350254601
ENSG00000006634	DBF4	-0.0531223265702114	-0.0531445293587075	6.34791020037413	0.948024168328893
ENSG00000006638	TBXA2R	1.51128248696497	1.52158419370794	2.36860999131316	0.00581801283927565
ENSG00000006652	IFRD1	1.16106961627494	1.1621752270049	4.93589886787329	0.0189038357165717
ENSG00000006695	COX10	0.332837562402304	0.333767332294359	3.55504581942778	0.665739556819867
ENSG00000006704	GTF2IRD1	0.102875923090824	0.10307398578401	3.90725437992747	0.896077430838792
ENSG00000006712	PAF1	-0.147853429921658	-0.147955650947126	5.61202686179998	0.852656936959868
ENSG00000006715	VPS41	0.0963425009873622	0.0963958527424578	5.62056103284079	0.903090851036102
ENSG00000006744	ELAC2	0.160727843878474	0.160807800231843	5.76256471739673	0.838190919435638
ENSG00000006756	ARSD	0.282137888083426	0.28295324380275	3.34404738694992	0.716487457887988
ENSG00000006757	PNPLA4	-0.206794205279588	-0.207909347822915	2.78872168999729	0.792636669659632
ENSG00000006831	ADIPOR2	0.0180415160836383	0.0180434400564377	8.07718209684282	0.981282439383763
ENSG00000007047	MARK4	0.224750358437274	0.225035299868258	4.40880553925424	0.77372686384096
ENSG00000007080	CCDC124	-0.984908594658551	-0.986389319599947	4.40990503297801	0.0938123627266571
ENSG00000007168	PAFAH1B1	0.175563211545682	0.175605597197523	7.00443732510031	0.825454601792019
ENSG00000007202	KIAA0100	-0.528874003038604	-0.52908659857527	6.12596158707315	0.471555566418171
ENSG00000007255	TRAPPC6A	-0.528254535556984	-0.528633230639575	5.25605453002878	0.475750816773543
ENSG00000007341	ST7L	0.0380752840579496	0.0382578467406123	3.58898549325284	0.9613040485643
ENSG00000007376	RPUSD1	-0.0756621700398394	-0.0757958335652037	3.75668296501868	0.92552964354459
ENSG00000007384	RHBDF1	-0.0326750174678575	-0.0327036719786287	5.36641392273897	0.968095412757478
ENSG00000007392	LUC7L	-0.301238755970949	-0.301442587067024	5.57287314620212	0.699445458162682
ENSG00000007541	PIGQ	-0.15672168315144	-0.157494069167607	2.68952901939188	0.843534110202933
ENSG00000007545	CRAMP1	0.337533212384411	0.337967503674711	4.51019197420817	0.661743299468403
ENSG00000007908	SELE	5.18842858146082	5.75472813882145	4.2086523355665	2.36009446393777e-08
ENSG00000007923	DNAJC11	-0.357332248582334	-0.35940912147723	2.9395720681713	0.64334691212208
ENSG00000007944	MYLIP	0.423910561788955	0.424556911301498	4.37319139419359	0.575029046694715
ENSG00000007952	NOX1	-0.331719914987269	-0.333014133700652	2.95834726638767	0.67347801196163
ENSG00000007968	E2F2	-0.353327379385933	-0.353832798412304	4.10027824902913	0.647266947222234
ENSG00000008018	PSMB1	-0.581781370648659	-0.581826716000793	8.64685777939897	0.429939172583535
ENSG00000008083	JARID2	-0.307385211354106	-0.307663449756423	4.74412344836081	0.693663555052002
ENSG00000008086	CDKL5	0.570485731765408	0.578413940947972	1.63938740789127	0.456134092792112
ENSG00000008130	NADK	0.459833070592692	0.46070904348617	4.12590883916696	0.539477599956235
ENSG00000008256	CYTH3	-0.49637134397372	-0.496409498427943	8.18688604541533	0.505668856446628
ENSG00000008282	SYPL1	0.207813248515781	0.207929908652523	5.93622182390179	0.790996210106645
ENSG00000008283	CYB561	0.238317761990418	0.23925581866716	2.69829528661896	0.760641571834215
ENSG00000008294	SPAG9	0.33016427223828	0.330200768583215	8.46506341434494	0.669135251217653
ENSG00000008300	CELSR3	0.988978616588263	0.997784046029005	2.08660999186066	0.135384189093845
ENSG00000008311	AASS	-0.189111360174134	-0.189746934975162	3.57582801892638	0.811014254958685
ENSG00000008324	SS18L2	-0.0607120699880024	-0.0607787296415867	4.60728633599429	0.940449560348413
ENSG00000008382	MPND	-0.76396247268002	-0.766383681545917	3.36929603565979	0.258292089447456
ENSG00000008394	MGST1	-0.0316570855085942	-0.0317175975164921	3.97856305933116	0.969076461142416
ENSG00000008405	CRY1	0.111203957601688	0.111321748804252	4.80854424051143	0.888033958229753
ENSG00000008441	NFIX	0.0737573237636657	0.0737821449139313	6.29222451336411	0.925623590913489
ENSG00000008513	ST3GAL1	-0.276986399713276	-0.277061922018065	6.43355345602465	0.723795583762705
ENSG00000008517	IL32	1.95930822155061	1.96143238819624	5.80498503980085	6.65839245101469e-07
ENSG00000008710	PKD1	-0.255469465314752	-0.257177772168589	2.02873646147499	0.747070810312907
ENSG00000008735	MAPK8IP2	0.94256666962659	0.953772361285795	1.60421594860186	0.182943562922918
ENSG00000008838	MED24	0.0266112880956291	0.0266141250478369	8.45953494031622	0.970338821417123
ENSG00000008853	RHOBTB2	-0.00641789316510251	-0.00644453788209167	3.95738337856965	0.994314486692865
ENSG00000008869	HEATR5B	-0.0916778324869813	-0.0918727606427561	3.79349866238155	0.908895468327548
ENSG00000008952	SEC62	0.0177595245333239	0.0177611819030027	8.59249201516369	0.981971023468276
ENSG00000008988	RPS20	-0.347534581065078	-0.347543098742252	10.3975411478433	0.653977229612316
ENSG00000009307	CSDE1	-0.0967957521685349	-0.0967988407546665	10.0599574636925	0.904348083647238
ENSG00000009335	UBE3C	-0.433157477440302	-0.433333792046979	6.22923142067129	0.571084932188447
ENSG00000009413	REV3L	0.224225455146156	0.224298691137533	6.73294474201594	0.774408403250586
ENSG00000009780	FAM76A	0.295282076297209	0.295595484337639	4.75208928400639	0.703589014392654
ENSG00000009830	POMT2	-0.381822485764215	-0.382061243759615	5.57704009010043	0.619682572504371
ENSG00000009844	VTA1	-0.0624135084263583	-0.062441522492037	5.94409270807545	0.938830323386636
ENSG00000009954	BAZ1B	0.0768872592505991	0.0768924527383901	8.86926931468701	0.923752390903504
ENSG00000010017	RANBP9	0.164871965235029	0.16512519789397	4.3588242300142	0.833733165011538
ENSG00000010030	ETV7	3.06949545318304	3.07450772785645	4.95310008097989	1.11830900212517e-10
ENSG00000010072	SPRTN	-0.0107470690456603	-0.0107619578155545	4.26882157531368	0.990030727751668
ENSG00000010165	METTL13	0.224873677234355	0.225091253616267	4.94511186273637	0.77395560814613
ENSG00000010219	DYRK4	0.163263172479686	0.163833128256619	3.20231231057582	0.835578721496118
ENSG00000010244	ZNF207	0.350682018669351	0.350762856720199	7.08423174627678	0.649913585854293
ENSG00000010256	UQCRC1	-0.684428770288386	-0.685111200036221	5.1224110627392	0.318891795228316
ENSG00000010270	STARD3NL	-0.224251950247146	-0.224706203811352	4.3324134280505	0.7772299919256
ENSG00000010278	CD9	-0.639837114846844	-0.639881520637833	9.28008022389947	0.433156154411089
ENSG00000010292	NCAPD2	-0.260754184056253	-0.260822658543344	7.01744219565704	0.740121297683323
ENSG00000010295	IFFO1	-0.465123445068251	-0.465327434061113	5.77876634055082	0.536197756062888
ENSG00000010318	PHF7	0.276942838176232	0.27766903464555	3.52098601126874	0.721719267236245
ENSG00000010322	NISCH	-0.641258002719754	-0.642101995761018	4.42157123822852	0.361676116987344
ENSG00000010404	IDS	0.109666846487034	0.109812657926335	4.716287496054	0.889287961863901
ENSG00000010539	ZNF200	0.564967537271254	0.566083123338029	3.82310406217862	0.435081569887849
ENSG00000010626	LRRC23	-0.391493254609989	-0.392235232238799	4.10357003423587	0.61019472260865
ENSG00000010704	HFE	-0.0126816788142076	-0.0127593927040755	2.51918541516602	0.987714773954452
ENSG00000010803	SCMH1	-0.162298836364893	-0.162460235023555	4.54410652144991	0.838434034117513
ENSG00000010810	FYN	0.298587749057932	0.298748578028983	5.88765227770357	0.7004247841
ENSG00000010818	HIVEP2	1.6306486444944	1.63219616513238	6.17128787680285	4.5605865139981e-06
ENSG00000011007	ELOA	0.228488682446446	0.228604772416668	5.98023734751976	0.770303941824058
ENSG00000011009	LYPLA2	-0.10074193691505	-0.100768356056165	6.75750147914223	0.900594481271134
ENSG00000011021	CLCN6	0.123954511875242	0.124412055757148	3.46314560262837	0.875000510070125
ENSG00000011028	MRC2	-0.0953258901833484	-0.0953970931795021	5.1550420491941	0.905743329835896
ENSG00000011105	TSPAN9	-0.0914775681552671	-0.0915314789854312	5.54184270951873	0.909458033964449
ENSG00000011114	BTBD7	-0.825571015147338	-0.825801219085069	6.73188562341255	0.186557581938035
ENSG00000011132	APBA3	0.311957443222085	0.313307113228785	2.88555062532024	0.686545162947529
ENSG00000011143	MKS1	-0.560621413028443	-0.564064564148892	2.34637125839087	0.44862863746885
ENSG00000011198	ABHD5	0.722164336039129	0.723686095320338	4.16105964453091	0.285985027920772
ENSG00000011243	AKAP8L	0.719646526293797	0.720487925792312	4.65150795711726	0.291091528038445
ENSG00000011258	MBTD1	0.47055768907722	0.472312931573853	3.47109954004379	0.528713744573502
ENSG00000011260	UTP18	0.104811562011703	0.104852773639803	6.51128686413923	0.895930763935965
ENSG00000011275	RNF216	0.248583446210882	0.248697454163514	5.88835122903519	0.75022500612252
ENSG00000011295	TTC19	-0.0935411916546451	-0.0935563220878108	7.30158224334621	0.907866415726439
ENSG00000011304	PTBP1	-0.0660064408790272	-0.0660133534882757	8.02181598651704	0.935136023528874
ENSG00000011376	LARS2	0.477266404831329	0.47790437256903	4.51423485588385	0.522041593167837
ENSG00000011405	PIK3C2A	-0.432473568276429	-0.43249809668456	9.05402788754231	0.569282017422881
ENSG00000011422	PLAUR	1.15739627919784	1.15814689999216	6.60940976407447	0.0322532266475614
ENSG00000011426	ANLN	-0.627307374996953	-0.627411795575408	7.90336113174428	0.374132085408138
ENSG00000011451	WIZ	-0.0990956769829801	-0.0991907220430514	4.97266185517816	0.901529477498666
ENSG00000011454	RABGAP1	0.108895559848277	0.108918339667365	7.09128197052399	0.892869211146083
ENSG00000011478	QPCTL	0.313250344043428	0.317088919585935	1.56221221760629	0.70566064912014
ENSG00000011485	PPP5C	-0.408748274313698	-0.409995194831415	3.51400267205883	0.591852477622516
ENSG00000011523	CEP68	-0.509763830035958	-0.510778101641323	3.83897625559102	0.491059739999398
ENSG00000011566	MAP4K3	0.484053012875925	0.484856703832964	4.38415302827027	0.51504590982958
ENSG00000011638	TMEM159	0.33097188439341	0.332470653389901	2.6592989346296	0.66764196784111
ENSG00000012048	BRCA1	-0.1210698442841	-0.121101725797248	6.88974724325208	0.880714153747756
ENSG00000012061	ERCC1	-0.243594866222268	-0.244269920935755	3.8312444422499	0.756326846272253
ENSG00000012171	SEMA3B	0.238570968756365	0.24082418547596	1.65703346102677	0.763112829434443
ENSG00000012174	MBTPS2	-0.248803004524273	-0.249482132864658	3.65063013610947	0.751231155164151
ENSG00000012232	EXTL3	0.418962750612522	0.420634898234182	3.00023375825336	0.580048312225828
ENSG00000012660	ELOVL5	0.189026693945599	0.189094044807474	6.64351497979893	0.81021456999526
ENSG00000012779	ALOX5	0.88969374950748	0.901120275774121	1.95527687749694	0.256432447513336
ENSG00000012822	CALCOCO1	0.324039931612854	0.324666404401914	3.99477446288469	0.67474636198169
ENSG00000012963	UBR7	-0.430298761484056	-0.430610038190204	5.37601674584733	0.571415644633438
ENSG00000012983	MAP4K5	0.106843197429189	0.106884546071469	6.43191212898099	0.894552049853445
ENSG00000013275	PSMC4	-0.23127954837845	-0.23138417078911	6.18647157744831	0.769531047898202
ENSG00000013288	MAN2B2	0.0989146844832315	0.0989996448622251	5.36608356823648	0.900287409692684
ENSG00000013297	CLDN11	-1.09593091529068	-1.09616991622665	7.45517677274747	0.032025445559624
ENSG00000013306	SLC25A39	-0.546448193541577	-0.54678138968155	5.64968252711921	0.454922428606221
ENSG00000013364	MVP	-0.254955706537358	-0.255108850073859	6.09584083210482	0.745775606163394
ENSG00000013374	NUB1	1.55045773061356	1.55058836816252	8.95444752200851	8.31238471915513e-06
ENSG00000013375	PGM3	0.284788182992194	0.284976562997546	5.70574522574243	0.714161322135146
ENSG00000013392	RWDD2A	0.962414549126268	0.967207107091896	2.84428418523415	0.138690924405805
ENSG00000013441	CLK1	-0.394400100539407	-0.394604858294834	6.37280490685448	0.607527297137499
ENSG00000013503	POLR3B	-0.0536337237117184	-0.0537236247615104	3.90480108600907	0.947091134621286
ENSG00000013561	RNF14	-0.281128793296923	-0.281241985316596	5.98456644680708	0.720467716356553
ENSG00000013573	DDX11	0.111356669780261	0.111430501507209	5.41324204561213	0.888310701252536
ENSG00000013583	HEBP1	-0.135450840826389	-0.135519145912178	5.84370194958409	0.865485451312719
ENSG00000013588	GPRC5A	-0.764346401973278	-0.764426188124279	8.25046681263195	0.242849932708841
ENSG00000013810	TACC3	-0.760132109427358	-0.760383981542493	6.59423109752457	0.245663956574643
ENSG00000014123	UFL1	0.0206152345643091	0.0206400524780504	5.01276484066876	0.978633106762748
ENSG00000014138	POLA2	0.204999593948539	0.205245324565696	4.49503473137061	0.793780299623821
ENSG00000014164	ZC3H3	0.660698621416695	0.665359686252319	2.09293687463312	0.361655103782746
ENSG00000014216	CAPN1	-0.337762143130652	-0.33798424279873	5.25556447561852	0.663300022932636
ENSG00000014641	MDH1	-0.345363135208465	-0.345461521014327	6.89077435734553	0.655875435068656
ENSG00000014824	SLC30A9	-0.354088502868945	-0.354241920663116	6.24869740155596	0.647711188445887
ENSG00000014914	MTMR11	1.45370946502475	1.46029662944616	3.27869839433128	0.00404187567928296
ENSG00000014919	COX15	-0.199027721578922	-0.199222445979198	5.0301968680975	0.801429360492414
ENSG00000015133	CCDC88C	-0.156732432777309	-0.156831099130039	5.33682825627048	0.843886402087492
ENSG00000015153	YAF2	0.280702475440617	0.280945270594086	5.17004909723767	0.718206397742446
ENSG00000015171	ZMYND11	-0.543860199162231	-0.544065977984206	6.47359661703569	0.456441057798851
ENSG00000015475	BID	0.367027263522961	0.367414814492187	5.12671272061381	0.632547184055903
ENSG00000015532	XYLT2	-0.823671686215498	-0.824425380152657	4.88527515674255	0.200665476371169
ENSG00000015676	NUDCD3	-0.599775398864434	-0.599971019075678	6.18888675287262	0.401503338497135
ENSG00000016864	GLT8D1	-0.14032938076568	-0.140553278314116	4.24311795492067	0.860540986553106
ENSG00000017260	ATP2C1	-0.111536767969674	-0.111656083322441	5.05221485050631	0.889033927611978
ENSG00000017483	SLC38A5	1.70290543460226	1.70397363186749	5.85468776685065	6.54969585634395e-05
ENSG00000017797	RALBP1	-0.00279058373318821	-0.00279104562456404	7.56109705515501	0.998128783941487
ENSG00000018189	RUFY3	0.382993989702108	0.383356904962762	5.05922577487666	0.616953803055497
ENSG00000018408	WWTR1	-0.0365352206869027	-0.0365471971354901	6.61611134825772	0.964472302639907
ENSG00000018510	AGPS	-0.390159726407597	-0.39045344065502	5.46140003574815	0.61169303139431
ENSG00000018610	CXorf56	-0.557843118124248	-0.559290914817759	3.7653721670991	0.443937610732728
ENSG00000018699	TTC27	0.11612869306189	0.11644234539705	3.78088125326262	0.882779048384426
ENSG00000019144	PHLDB1	-0.38617682607279	-0.387106914860197	3.76557072465645	0.613875186370188
ENSG00000019485	PRDM11	0.625161829219505	0.626106020974935	3.91327256210626	0.379387713286834
ENSG00000019582	CD74	4.56178092503043	4.72303278496386	1.83443809427725	1.03549976596984e-08
ENSG00000019995	ZRANB1	0.0854633716189957	0.0855734578584249	4.65738434701442	0.913545386483135
ENSG00000020129	NCDN	0.343105238852708	0.343684694948857	4.05276036998501	0.655583303880727
ENSG00000020256	ZFP64	-0.0242383691268574	-0.0243104666860539	3.01013936613042	0.976633344689368
ENSG00000020426	MNAT1	0.0727242663153437	0.0727790391872853	5.53720960468872	0.926441643368123
ENSG00000020577	SAMD4A	0.310810338762224	0.311072145754686	5.53297126620488	0.688221093785195
ENSG00000020633	RUNX3	2.47196528017769	2.48045720164892	3.7324129704805	7.79737223840288e-09
ENSG00000020922	MRE11	-0.445034229826704	-0.445160288287597	6.64927463448896	0.560257073387256
ENSG00000021355	SERPINB1	0.534738282246566	0.535094267410778	5.63599226266859	0.464113132294379
ENSG00000021574	SPAST	-0.0777006954071318	-0.0777926626294823	4.57859009098097	0.922989331747295
ENSG00000021762	OSBPL5	-0.436661664232931	-0.437062625010827	4.99296085357174	0.564178844716893
ENSG00000021776	AQR	0.028539571953261	0.0285545623913579	5.76219493261183	0.971200370834707
ENSG00000022267	FHL1	-0.60438237908547	-0.604649841810917	6.0507974830877	0.396149571834628
ENSG00000022277	RTF2	-0.261398785440829	-0.261476465054836	6.70088460066899	0.739114486389307
ENSG00000022840	RNF10	-0.140925399410463	-0.140951068692823	7.4126320253476	0.860081589846382
ENSG00000023041	ZDHHC6	0.442284020287702	0.442491881898078	6.14332710101182	0.559476100249754
ENSG00000023171	GRAMD1B	-0.345649044776057	-0.346127635830274	4.9915858476806	0.65476392333314
ENSG00000023191	RNH1	-0.0575486901667547	-0.0575761685456663	6.12443224737587	0.943677473515622
ENSG00000023228	NDUFS1	-0.140385344669336	-0.14043170135677	6.45256244626168	0.861128129085855
ENSG00000023287	RB1CC1	0.416390435731054	0.416467588278486	7.5144382393089	0.58368790524744
ENSG00000023318	ERP44	0.2311101595697	0.231229603135653	6.11296462536155	0.767685128661903
ENSG00000023330	ALAS1	0.127102183993505	0.127332808192521	4.26399471170318	0.871517245735053
ENSG00000023445	BIRC3	3.52308819105383	3.52435756522242	7.60146987111618	1.17322712300166e-21
ENSG00000023516	AKAP11	-0.103326816178157	-0.103403293365177	5.5686176922205	0.897348102301917
ENSG00000023572	GLRX2	0.171923508847799	0.17207552659834	5.02325232709517	0.826843798198479
ENSG00000023608	SNAPC1	-0.0433322875267664	-0.0433354622920082	8.86112905839907	0.957858107690188
ENSG00000023697	DERA	-0.296813608045569	-0.297272867209514	4.51437658749807	0.704187015070232
ENSG00000023734	STRAP	-0.628894622462146	-0.629080664813572	6.8418253741123	0.371771310014542
ENSG00000023839	ABCC2	0.713533762914276	0.752955414772122	1.04863439514646	0.421406740688387
ENSG00000023902	PLEKHO1	0.572186544287699	0.572307941531501	7.08775164345318	0.426682152634589
ENSG00000023909	GCLM	-0.770371235615103	-0.770517083456069	7.52295887218553	0.238530451642901
ENSG00000024048	UBR2	0.191218344613101	0.191305716991209	6.09620215287539	0.807589590682052
ENSG00000024422	EHD2	-0.882425176283861	-0.882785901580011	6.36240907728548	0.148343223959907
ENSG00000024526	DEPDC1	-0.893615755640075	-0.894135325907379	5.87487647651381	0.134662026409044
ENSG00000024862	CCDC28A	0.206890096172945	0.207020395525306	5.55741601688135	0.791925054604186
ENSG00000025156	HSF2	-0.0508315704009717	-0.0508550197378263	6.03341953819538	0.950489718625385
ENSG00000025293	PHF20	-0.582657607121651	-0.58290784279321	6.15105169536835	0.417694635853451
ENSG00000025434	NR1H3	-0.305111323570904	-0.307851423144834	2.1028520296145	0.694723120404483
ENSG00000025708	TYMP	2.08937486989584	2.08998494641195	7.32507793131547	6.5938671665095e-09
ENSG00000025770	NCAPH2	-0.737167288448089	-0.737481540046103	5.84339200277731	0.2848663162622
ENSG00000025772	TOMM34	-0.248165536960225	-0.248304899865039	5.78579513795327	0.752338801490343
ENSG00000025796	SEC63	-0.152832681526361	-0.152865604267972	7.3247622836182	0.849085786816971
ENSG00000025800	KPNA6	-0.32970062709252	-0.329746868018398	7.71147771766421	0.671469991629601
ENSG00000026025	VIM	0.232033013701888	0.232045650673662	9.43550118534763	0.766621761845753
ENSG00000026103	FAS	2.34580314809688	2.35635910764988	3.37995140748617	2.01149894263879e-07
ENSG00000026297	RNASET2	-0.893676125922162	-0.900304972012712	2.52965023722747	0.187681029278604
ENSG00000026508	CD44	0.289050535846194	0.289154256522147	7.68974972400881	0.709903061605209
ENSG00000026652	AGPAT4	-0.0744876554537099	-0.0747364947355788	3.03454257918742	0.926096633277261
ENSG00000026950	BTN3A1	1.26517495654295	1.26656069998696	5.10096191706922	0.00596427878698119
ENSG00000027001	MIPEP	-0.408948609614425	-0.410451452802391	3.32223522469829	0.591015860229947
ENSG00000027075	PRKCH	0.328267214806624	0.328442456080795	5.91844834156502	0.670911815961632
ENSG00000027697	IFNGR1	0.737181042981948	0.737984074440067	4.8965720864438	0.286976614224455
ENSG00000027847	B4GALT7	0.34362785836884	0.343898005685838	5.18401908746391	0.65562538825689
ENSG00000027869	SH2D2A	-1.14610591480242	-1.16246494893111	1.77416386804882	0.118633838872684
ENSG00000028116	VRK2	0.0471304542014683	0.0471636220427925	5.38584279009264	0.951876289008576
ENSG00000028137	TNFRSF1B	0.400831421090974	0.400930505357221	7.02187039004389	0.598061686502167
ENSG00000028203	VEZT	0.521663093519269	0.521882693703474	6.17848502401862	0.477233120852186
ENSG00000028277	POU2F2	1.53573175156535	1.54153437414133	5.24798720541922	0.000516249297327101
ENSG00000028310	BRD9	-0.544697269991899	-0.544884762723346	6.35834281423847	0.455767620376437
ENSG00000028528	SNX1	-0.0611035138319984	-0.0611162724242985	7.06525743389159	0.940378614237501
ENSG00000028839	TBPL1	-0.038708146291634	-0.0388694016689265	3.00372186671731	0.961729225475519
ENSG00000029153	ARNTL2	1.0405636149233	1.04196306201971	4.62654745872637	0.0585446674487662
ENSG00000029363	BCLAF1	-0.00810585762110843	-0.00810726938630934	7.76645236181628	0.992824067837584
ENSG00000029364	SLC39A9	-0.193252527880534	-0.193401108529887	5.30700053789462	0.807212070369552
ENSG00000029639	TFB1M	-0.116048651488343	-0.116585076058687	3.23658933504388	0.88381285683501
ENSG00000029725	RABEP1	-0.206700088743965	-0.206763683802435	6.76924067505857	0.793674318784651
ENSG00000029993	HMGB3	-0.983354347174679	-0.98428216123429	5.20426443492424	0.082409645895454
ENSG00000030066	NUP160	0.215033246210939	0.215342327417186	4.44468907855057	0.783678709793032
ENSG00000030110	BAK1	-0.15413994548539	-0.154380439247757	4.26547434564494	0.847028437705993
ENSG00000030419	IKZF2	0.737249561322366	0.739145106121532	3.51515758317641	0.278596264969654
ENSG00000030582	GRN	0.137480509594933	0.13749920619122	7.87974910633023	0.860751254162926
ENSG00000031003	FAM13B	0.211175533949871	0.21151696707061	4.02157941913279	0.787460545165464
ENSG00000031081	ARHGAP31	0.602325989887252	0.602698550214573	5.4812834956104	0.400613404372459
ENSG00000031691	CENPQ	0.733453970725671	0.733724844292017	6.25895804702225	0.271400490785169
ENSG00000031698	SARS	0.37726245008413	0.377338362009271	7.18479720648569	0.623042335155602
ENSG00000031823	RANBP3	0.155691081502369	0.1559509618837	4.05310269375598	0.843215219389107
ENSG00000032219	ARID4A	0.1382088147769	0.138240271049083	6.89054058854085	0.86098667030333
ENSG00000032389	EIPR1	-0.38562652375103	-0.386517117412745	3.80542236584889	0.614455778829015
ENSG00000032444	PNPLA6	-0.112563931402524	-0.113015825550554	2.93072644953838	0.887756813645793
ENSG00000032742	IFT88	0.292655293190657	0.293304988179904	3.94294061239244	0.706071070830472
ENSG00000033011	ALG1	-0.397591246444644	-0.400126298146348	2.20168127898773	0.603982658193365
ENSG00000033030	ZCCHC8	0.199228590210239	0.199381499268558	5.49712744111177	0.799618454029203
ENSG00000033050	ABCF2	-0.00185146206649785	-0.00185696329036424	5.15292054968003	0.99895394395208
ENSG00000033100	CHPF2	0.355505809390941	0.357709728353177	2.46703815794428	0.643637780589813
ENSG00000033170	FUT8	0.44200655741914	0.442560827775716	4.82551767760263	0.557237607248348
ENSG00000033178	UBA6	0.484123563837684	0.484289342904849	6.78843387654995	0.51801771435583
ENSG00000033327	GAB2	-0.433924865642217	-0.43438077096126	4.66794777284941	0.567142242801752
ENSG00000033627	ATP6V0A1	-0.242966097672433	-0.243160826659417	5.4213498418846	0.757497859276603
ENSG00000033800	PIAS1	0.097038009677703	0.0970930627275643	5.67570405049315	0.903167813574387
ENSG00000033867	SLC4A7	-0.491411537629577	-0.491829192931576	5.788136090141	0.508999193228008
ENSG00000034053	APBA2	-0.653272348390947	-0.657635546828244	2.07857899775804	0.367910956514653
ENSG00000034152	MAP2K3	0.128023634244712	0.128117716850579	5.94986698455555	0.869963538136408
ENSG00000034510	TMSB10	-0.194063565939142	-0.194081060953346	8.60919829815392	0.806430353719002
ENSG00000034533	ASTE1	0.148356980122382	0.149603918112107	2.1831845660704	0.851378489043377
ENSG00000034677	RNF19A	0.395606347359138	0.395852208200626	5.74350741673866	0.604587768172682
ENSG00000034693	PEX3	0.20817602803528	0.208747315249737	3.5283618678224	0.790470055189109
ENSG00000034713	GABARAPL2	0.0733446165692474	0.0733676623613163	6.87118964820083	0.925663523490386
ENSG00000035115	SH3YL1	-0.0249363247645073	-0.0250972710804668	2.60736371815286	0.975484799227336
ENSG00000035141	FAM136A	0.000893998161640049	0.000895108825438606	5.02070149145691	0.998451969613216
ENSG00000035403	VCL	-0.0246513625796065	-0.0246565948884881	7.23657669285484	0.976292947178937
ENSG00000035499	DEPDC1B	-0.767055855599668	-0.769086070788703	3.45639997269566	0.253793249869845
ENSG00000035664	DAPK2	-0.285830437873614	-0.288708822301788	1.71561641207966	0.716951950401498
ENSG00000035681	NSMAF	0.232410073482373	0.232742086336828	4.71865061687117	0.766414895543162
ENSG00000035687	ADSS	-0.599651628018265	-0.599945735739121	6.57861603647356	0.400715933271388
ENSG00000035862	TIMP2	-0.502912094939509	-0.502935363978574	9.31944387489267	0.49796227968261
ENSG00000035928	RFC1	-0.224684492283887	-0.224716600142959	7.80370099562213	0.775727132788321
ENSG00000036054	TBC1D23	0.215445070051007	0.215643122857614	5.20360509923028	0.783401925824276
ENSG00000036257	CUL3	-0.0868322035029264	-0.0869243311070851	5.25994242363603	0.913807498079194
ENSG00000036448	MYOM2	0.556513064681103	0.570704959562898	1.7593932835385	0.487215942735976
ENSG00000036549	AC118549.1	0.239163531715775	0.239279824657483	6.0043503657551	0.759633455960898
ENSG00000037042	TUBG2	-0.480102989562002	-0.481822954591694	3.44460303715674	0.520534484426203
ENSG00000037241	RPL26L1	0.169733308056989	0.169853713734902	5.62998539641085	0.829154603900158
ENSG00000037474	NSUN2	-0.0382705844008216	-0.0382920053642818	5.69252169725733	0.962609329290096
ENSG00000037637	FBXO42	-0.194400067930924	-0.19481080158746	3.65173954458147	0.806020776396504
ENSG00000037749	MFAP3	0.322537814252975	0.323599221548012	3.36570073799186	0.675985306718412
ENSG00000037897	METTL1	-0.284060141524903	-0.284378551829884	4.97545897777346	0.717465835298794
ENSG00000038002	AGA	-0.0326868465198004	-0.0327307058850216	4.2567549676404	0.968032202903868
ENSG00000038210	PI4K2B	1.33970123231408	1.34285435381005	3.82962531745799	0.00787756528883965
ENSG00000038219	BOD1L1	0.262094914930334	0.262130868597979	7.87520958645649	0.73664161059897
ENSG00000038274	MAT2B	0.293225526698154	0.29341730174408	5.73161255927337	0.705626767601976
ENSG00000038358	EDC4	0.979138055622316	0.990445909452036	1.54044072221788	0.169174220452899
ENSG00000038382	TRIO	0.385507308266783	0.385620339851768	6.76450488723896	0.61534681730891
ENSG00000038532	CLEC16A	0.00606696890401166	0.00607556904709747	3.8313362010502	0.993197972510093
ENSG00000039123	MTREX	-0.51879385817055	-0.51889848738244	7.31962798705527	0.481729946784913
ENSG00000039139	DNAH5	1.00391647797452	1.0143847794911	2.31943558839389	0.132299179009491
ENSG00000039319	ZFYVE16	0.202926881015426	0.203027472263681	5.97729313324287	0.795868866088509
ENSG00000039523	RIPOR1	0.460201352588567	0.460466660999692	5.99388949540618	0.540937249299463
ENSG00000039560	RAI14	0.18820522635569	0.188227834728591	8.13423484002555	0.811591933715546
ENSG00000039650	PNKP	-0.592155502304828	-0.592737673008228	4.97859365763315	0.410976193336242
ENSG00000040199	PHLPP2	0.198325878553633	0.198983684435772	3.3401032746734	0.800372672639895
ENSG00000040275	SPDL1	-0.288121308277432	-0.288151999038249	7.83835641298887	0.71265112157544
ENSG00000040341	STAU2	-0.601637172863916	-0.602229264185905	4.84672743809783	0.399519147429522
ENSG00000040487	PQLC2	0.211147225428136	0.211445158229533	4.39900536394645	0.787615904657684
ENSG00000040531	CTNS	-0.0585302028193318	-0.0586051364462752	4.39134115186345	0.94249176840345
ENSG00000040608	RTN4R	-0.0386224157020989	-0.0388379585911549	2.29537407587736	0.962106691789814
ENSG00000040633	PHF23	0.0179815137801687	0.0179905286216588	5.90776120372153	0.981188487890542
ENSG00000040933	INPP4A	-0.505131701430879	-0.506345989902674	3.51374429033912	0.497069914159775
ENSG00000041353	RAB27B	0.462929316651162	0.469159114977244	1.68620883039205	0.58346358245603
ENSG00000041357	PSMA4	0.84932063866069	0.849416770470463	8.31177836245281	0.164917113020971
ENSG00000041802	LSG1	0.089492997544948	0.0895159591802554	6.88529964442988	0.910179356223639
ENSG00000041880	PARP3	0.897998418837673	0.898763007948981	4.93896373445506	0.149602200412644
ENSG00000041988	THAP3	-0.238687211826665	-0.238943700705908	4.64810300529729	0.762516887844251
ENSG00000042062	RIPOR3	0.646442127953389	0.649546553363613	3.99205456290441	0.399389096795439
ENSG00000042088	TDP1	0.0222115179163978	0.0222393808689574	4.84457492537213	0.977244246176391
ENSG00000042286	AIFM2	0.266960132060737	0.267108972950316	5.85623079216375	0.731918535397105
ENSG00000042317	SPATA7	0.103927473826536	0.104571886740894	2.2657305529735	0.895141701433924
ENSG00000042429	MED17	0.270171459342778	0.270563863266734	4.54359901520929	0.728617416074101
ENSG00000042445	RETSAT	-0.52474071882726	-0.524926330958216	6.20063373713479	0.475740052861753
ENSG00000042493	CAPG	-0.301422344181233	-0.301502866437053	6.64194840776417	0.701459315998606
ENSG00000042753	AP2S1	-0.298503127277753	-0.298541355122769	7.67643123271369	0.703626591042388
ENSG00000043093	DCUN1D1	0.156772722673616	0.156963493119297	4.60297469279036	0.842083016145131
ENSG00000043143	JADE2	0.621863265784766	0.62213482148443	6.17522675591004	0.377200945370509
ENSG00000043514	TRIT1	0.418129532334493	0.419083223915799	3.70092234789751	0.580727205654443
ENSG00000043591	ADRB1	-0.713558595787111	-0.71415195327504	5.27628567267161	0.290909018469343
ENSG00000044090	CUL7	0.333234522808608	0.33566057795139	2.25663162248607	0.666839878029076
ENSG00000044115	CTNNA1	0.0449672634602703	0.0449764246026409	7.45779827870829	0.955039207038745
ENSG00000044446	PHKA2	-0.193532057445453	-0.194223224870909	3.05403254973639	0.806559993849753
ENSG00000044459	CNTLN	0.307947904324853	0.308017013554289	7.00668894244135	0.691129638191302
ENSG00000044574	HSPA5	0.0390467862767388	0.0390477150966057	10.6717076017121	0.959518161218405
ENSG00000046647	GEMIN8	-0.30748485528796	-0.308615740415498	3.06319465093298	0.69295306402347
ENSG00000046651	OFD1	0.732661897272719	0.733101955359807	5.94764263885161	0.270607298694149
ENSG00000047056	WDR37	-0.118514570090787	-0.119137792897405	2.82252633010199	0.881745286058454
ENSG00000047188	YTHDC2	-0.406161564288513	-0.406489523455631	5.28687286751844	0.595670538165343
ENSG00000047230	CTPS2	-0.352203114042304	-0.353074598292564	3.63577868545814	0.647982625599487
ENSG00000047249	ATP6V1H	-0.138667230226142	-0.138801710525725	5.15640570024625	0.862274089082536
ENSG00000047315	POLR2B	0.0346245185707726	0.0346433238487827	6.03943346290285	0.964872385243853
ENSG00000047346	FAM214A	0.604649965955516	0.605432988857168	4.5996859459074	0.398061672709611
ENSG00000047410	TPR	-0.135779516293926	-0.135788588531257	9.18234965332252	0.865379979739492
ENSG00000047457	CP	-0.74568200397614	-0.875269950032469	0.275091448804902	0.559264537367165
ENSG00000047578	KIAA0556	0.408650916350911	0.410182491607923	3.07358619400986	0.590495789840302
ENSG00000047579	DTNBP1	0.520981751772576	0.521271045639488	5.7095924602811	0.47791683758142
ENSG00000047621	C12orf4	-0.430231705526319	-0.430408447960124	6.20931480919815	0.57492960452319
ENSG00000047634	SCML1	0.49964355774422	0.502322381692208	3.06378971410046	0.508933283486712
ENSG00000047644	WWC3	0.132090902387745	0.132145277019977	6.09895658247403	0.867492589613818
ENSG00000047648	ARHGAP6	-0.508828817350665	-0.511778667238026	2.90602214661262	0.494380309747651
ENSG00000047849	MAP4	0.0528043498044608	0.0528086969347453	8.48089106327769	0.947665685901358
ENSG00000047932	GOPC	0.373807040288013	0.373974702873742	6.00866921200865	0.628931766685987
ENSG00000048028	USP28	0.582442202472168	0.583029233092082	5.19224249537559	0.416689145307359
ENSG00000048052	HDAC9	2.45579361139766	2.46654108906829	4.68996935078636	1.96482408085985e-08
ENSG00000048140	TSPAN17	-0.256132159837454	-0.256453283326564	4.35706788613723	0.744642718769525
ENSG00000048162	NOP16	0.0291148523979494	0.0291481361273791	5.12865123530268	0.970341019488076
ENSG00000048392	RRM2B	0.0792002297144227	0.0793200414314455	4.50922215957916	0.919691864902539
ENSG00000048405	ZNF800	0.224981835268943	0.225289039092517	4.49088475622755	0.773799214070376
ENSG00000048471	SNX29	-0.0177697544442381	-0.017851650337385	2.71044694262365	0.982981427256757
ENSG00000048544	MRPS10	-0.445314945739751	-0.445486425047401	6.21743593712143	0.556496610155224
ENSG00000048649	RSF1	0.209334281557342	0.209360868606455	7.95959838182516	0.789338817726294
ENSG00000048707	VPS13D	-0.152631579371909	-0.152773037437767	4.971005566324	0.847898307859514
ENSG00000048828	FAM120A	-0.353384984687915	-0.353400074859034	9.41504811513627	0.648380356521867
ENSG00000048991	R3HDM1	-0.0712885511664703	-0.0713495360960564	5.14145314207781	0.929457090790881
ENSG00000049130	KITLG	-0.383705611035778	-0.385112498468827	3.91212292836429	0.617928892421679
ENSG00000049167	ERCC8	0.422968003813783	0.426348795779353	1.84490955666843	0.585512014393702
ENSG00000049192	ADAMTS6	0.290956361694373	0.291524752081557	5.05909429398315	0.708467568845746
ENSG00000049239	H6PD	0.31209491712827	0.312627605002612	3.8800507384886	0.68655053861977
ENSG00000049245	VAMP3	-0.181884351436008	-0.181970451745625	6.21752720263363	0.818544605973883
ENSG00000049246	PER3	-0.251180927211343	-0.252059439035199	3.45589125919014	0.748533921809652
ENSG00000049249	TNFRSF9	2.43913853680197	2.59675064821173	1.17482068065871	0.0062941595166317
ENSG00000049323	LTBP1	-0.151565283014722	-0.151862499259009	4.34185255737335	0.848765899766325
ENSG00000049449	RCN1	0.643772396978496	0.644297870541747	5.57468938328631	0.356525705534352
ENSG00000049541	RFC2	0.0120584818353182	0.0120651001080144	5.31954727535369	0.987713012889614
ENSG00000049618	ARID1B	0.255779180075615	0.255899434356375	5.92570926651088	0.743049482227744
ENSG00000049656	CLPTM1L	-0.116342375663485	-0.116370129879456	6.96212319370834	0.884525348001198
ENSG00000049759	NEDD4L	-0.308833196563166	-0.308905689399368	7.76228999871521	0.692077460019787
ENSG00000049769	PPP1R3F	-0.0331424725362429	-0.034396201215408	0.889974490106588	0.963412840637965
ENSG00000049860	HEXB	-0.368020041974266	-0.36844637672827	5.35020130543032	0.634398395106975
ENSG00000049883	PTCD2	0.252236559540834	0.253031268272318	3.32261940763907	0.746545667087446
ENSG00000050165	3	0.310116878054082	0.310367034161062	5.46488640237512	0.688912957987729
ENSG00000050327	ARHGEF5	0.633034168453853	0.633782579138208	4.2144495779919	0.378009786577127
ENSG00000050344	NFE2L3	1.63394716415894	1.63458345923199	6.61799741657239	2.10855903610976e-06
ENSG00000050393	MCUR1	0.019521711816349	0.0195387233408394	5.20164980676413	0.980232193634051
ENSG00000050405	LIMA1	0.671132808760778	0.671175569796582	9.31800737297799	0.328891799515242
ENSG00000050426	LETMD1	0.461575375321462	0.462169723502296	4.5465025195474	0.537737001534129
ENSG00000050748	MAPK9	-0.383111449640598	-0.383912757594854	3.74032533442462	0.617624468926379
ENSG00000050820	BCAR1	0.368266387722345	0.368473752075042	5.56397554845295	0.631839529095779
ENSG00000051009	FAM160A2	0.0340115351223605	0.0340755399187878	4.14685544646158	0.965132220621453
ENSG00000051108	HERPUD1	0.563168752233024	0.563526905517913	5.76122461987603	0.435744593629566
ENSG00000051128	HOMER3	-0.386059693088728	-0.386133052285439	7.13602479032791	0.616015890511027
ENSG00000051180	RAD51	-0.279053433791918	-0.279207415529213	5.72604032204765	0.721581359014175
ENSG00000051341	POLQ	-0.361325511214597	-0.361624717383103	5.35835448730332	0.639826998798702
ENSG00000051382	PIK3CB	-0.625112966083395	-0.626453894024341	3.95890071049002	0.378539910260996
ENSG00000051596	THOC3	-0.656455029718971	-0.663628766264144	1.64323329447359	0.391389108793313
ENSG00000051620	HEBP2	-0.168351290089578	-0.168391721671541	7.15654754323532	0.832636524484198
ENSG00000051825	MPHOSPH9	-0.363417549202116	-0.363730007213368	5.33119095508451	0.637437858272608
ENSG00000052126	PLEKHA5	0.0319812783000237	0.0320161774151448	4.41829897965932	0.967178516449519
ENSG00000052723	SIKE1	0.306032797960311	0.306374618161877	4.61649588537038	0.692537533763576
ENSG00000052749	RRP12	-0.333369034083496	-0.334030898695068	4.29239709949475	0.666751834326189
ENSG00000052795	FNIP2	0.192679689283302	0.192807525349854	5.62565856035083	0.806157529801317
ENSG00000052802	MSMO1	-0.162284897984699	-0.16233336663629	7.50167397293512	0.838219436773927
ENSG00000052841	TTC17	-0.0680815182711195	-0.0681115746577192	6.2060207241936	0.933497554153851
ENSG00000053254	FOXN3	-0.388991029621984	-0.389058258246529	7.09483365771638	0.61461125587562
ENSG00000053371	AKR7A2	-0.901599824072552	-0.901828883588743	6.7255610907545	0.132241900527365
ENSG00000053372	MRTO4	-0.612445784900508	-0.612653377129483	6.60490281901271	0.388029626194016
ENSG00000053501	USE1	-0.486072753633244	-0.488443173174113	2.91022690627204	0.518605515396202
ENSG00000053524	MCF2L2	2.31110866895601	2.42084135503951	2.03849929092275	0.0051015534605251
ENSG00000053747	LAMA3	1.38971030773339	1.39450663835233	3.28588061513267	0.00785444238282186
ENSG00000053770	AP5M1	0.436287228608435	0.436818972528166	4.62254551730375	0.562756674788953
ENSG00000053900	ANAPC4	-0.163314127588995	-0.163503388589528	4.71970288409691	0.837187960245043
ENSG00000054116	TRAPPC3	0.0197426327762559	0.0197488462567599	6.59560184306804	0.980224175639297
ENSG00000054118	THRAP3	-0.538721040136459	-0.538805739135799	7.93490136992992	0.46166937409126
ENSG00000054148	PHPT1	-0.642148235898835	-0.64532500290257	3.12564395777622	0.377278983632979
ENSG00000054219	LY75	0.49465359151839	0.498033056514863	2.51238227005807	0.508549425447258
ENSG00000054267	ARID4B	0.213191815558326	0.213220707752649	8.04206375421918	0.785478859568576
ENSG00000054282	SDCCAG8	0.0755694240742007	0.0756623082161768	4.65593276272147	0.924139422994245
ENSG00000054523	KIF1B	-0.204895435518707	-0.204963889985253	6.50459891171072	0.79549274398023
ENSG00000054598	FOXC1	2.84233739586445	2.87063664436067	2.81582330308552	2.84656070082589e-08
ENSG00000054611	TBC1D22A	-0.645076847763596	-0.645638088139229	5.18720321061454	0.356664724184363
ENSG00000054654	SYNE2	-0.0459622604035907	-0.0459644145200285	9.69455048348087	0.955310148601412
ENSG00000054793	ATP9A	-0.487236318601492	-0.489108604191302	2.89296430532707	0.515011597891745
ENSG00000054965	FAM168A	-0.48501060802276	-0.485908807780079	3.86783410872114	0.51560385253485
ENSG00000054967	RELT	-0.050172835547727	-0.0504349363834395	3.14018851510341	0.950110312821588
ENSG00000054983	GALC	-0.164176774986154	-0.16463389661437	3.41052678178523	0.836225082052103
ENSG00000055044	NOP58	-0.0932921028755097	-0.0933067571207582	7.9870098440711	0.907871218483592
ENSG00000055070	SZRD1	-0.139579755149059	-0.139633416612364	6.33398722541616	0.861030014333542
ENSG00000055130	CUL1	0.268852387325749	0.269058918709519	5.44125021111013	0.73005224739578
ENSG00000055147	FAM114A2	-0.200709021794406	-0.201065310710744	4.18608885409028	0.799672886297256
ENSG00000055208	TAB2	0.628694465303816	0.628915518880467	6.4295716409611	0.37046869614787
ENSG00000055211	GINM1	-0.144243674255804	-0.144272337113739	7.40541389221587	0.857650492523287
ENSG00000055332	EIF2AK2	0.231613996178485	0.231635715172645	8.58307181969715	0.767040602969951
ENSG00000055483	USP36	-0.14431384765713	-0.14438798920326	6.12600803444191	0.856450224441474
ENSG00000055609	KMT2C	0.0276301027219672	0.0276382261338501	6.65552196388871	0.971977317286696
ENSG00000055917	PUM2	-0.127399864700007	-0.127453751511646	6.16739559184935	0.874257148970805
ENSG00000055950	MRPL43	-0.258206932801439	-0.258290245630763	6.43422320026852	0.742302562092139
ENSG00000056050	HPF1	-0.544667493203537	-0.545021569160906	5.52267587624765	0.45574652219399
ENSG00000056097	ZFR	0.227065644323313	0.227122329234998	7.07920185630147	0.77163276192127
ENSG00000056277	ZNF280C	0.275053932182611	0.277106178101877	2.44236792030328	0.727098425330257
ENSG00000056558	TRAF1	3.48813434470209	3.5002015651242	5.33322504355655	5.51668562798563e-15
ENSG00000056586	RC3H2	0.161587725390686	0.161629855175578	6.76337098579576	0.839576421343232
ENSG00000056972	TRAF3IP2	0.934215736519605	0.935160279447841	5.36381175953307	0.108739718017012
ENSG00000057019	DCBLD2	-0.576140691582998	-0.576275987771158	7.45602061993511	0.424102112056184
ENSG00000057252	SOAT1	0.0586142297649311	0.0586544726623357	5.63050220040204	0.941315148715981
ENSG00000057294	PKP2	-0.433910718078813	-0.434305976875493	5.03726308250199	0.566902755502376
ENSG00000057608	GDI2	-0.107475417942835	-0.107509890397212	6.75656126662362	0.894931956910619
ENSG00000057663	ATG5	0.47876759370242	0.479378596445414	4.6304747790299	0.520338811022211
ENSG00000057704	TMCC3	-0.0867424651205387	-0.0875699127681694	2.02164271139067	0.913097126387311
ENSG00000057757	PITHD1	-0.523019736504858	-0.523311552120175	5.7791801681221	0.477428777927559
ENSG00000057935	MTA3	-0.273143153858366	-0.273519831450795	4.36350091755753	0.727685170602559
ENSG00000058056	USP13	-0.287159624999216	-0.287405240050817	5.0649237820987	0.713454386894502
ENSG00000058063	ATP11B	-0.0997503870677413	-0.0998749523626205	4.71577697852041	0.901131817452899
ENSG00000058085	LAMC2	2.20875982177249	2.23091600200082	4.21073582569599	1.28210157837176e-06
ENSG00000058091	CDK14	-0.213299776927067	-0.213485757016137	5.10742976264994	0.78717932631842
ENSG00000058262	SEC61A1	0.00114773376724712	0.00114787564444423	7.77714170758373	0.997982826055789
ENSG00000058272	PPP1R12A	0.121879551635017	0.121897419232061	7.82946368624662	0.878403014517797
ENSG00000058453	CROCC	-0.396379299461411	-0.397315280868898	3.45345888634993	0.606471490105029
ENSG00000058600	POLR3E	-0.053307651645589	-0.0534178586753066	3.88282571231413	0.947334176721446
ENSG00000058668	ATP2B4	-1.08382486872011	-1.08433787658521	6.39040313910375	0.0331949286542105
ENSG00000058673	ZC3H11A	0.0473759889818873	0.0473961457859929	6.38208959038906	0.951739442380178
ENSG00000058729	RIOK2	0.264362983071979	0.264742965047103	4.62212990591189	0.734436967699806
ENSG00000058799	YIPF1	0.274927355764446	0.275265741156786	4.68928349498174	0.723894836422653
ENSG00000058804	NDC1	-0.503251293039649	-0.50353521109583	5.77305522652797	0.497292412499625
ENSG00000059122	FLYWCH1	-0.4446280525501	-0.44594048707956	3.25449449424487	0.555886325710814
ENSG00000059145	UNKL	-0.088927395815863	-0.0891273176715972	3.68193615210112	0.911707929871834
ENSG00000059377	TBXAS1	-0.792882491447021	-0.801913450571597	1.81153874040157	0.283455221247567
ENSG00000059378	PARP12	1.26469177039147	1.26512037376777	6.77498588483156	0.00321313112359747
ENSG00000059573	ALDH18A1	-0.455204021037649	-0.456564919683897	3.35308862819207	0.547701735548976
ENSG00000059588	TARBP1	-0.371218015172675	-0.372797575688462	2.88348560962305	0.629015303293872
ENSG00000059691	GATB	-0.485883338399408	-0.486606987921901	4.554397475785	0.514472473207774
ENSG00000059728	MXD1	1.19075766310815	1.19183971190103	5.69365697734502	0.0121262837314179
ENSG00000059758	CDK17	0.596047915857684	0.596629718833031	5.37889264320257	0.40340156008851
ENSG00000059769	DNAJC25	-0.0497371312718615	-0.049818554326904	4.63606131317139	0.950872515080683
ENSG00000059804	SLC2A3	0.537708069411509	0.538259129798345	5.17795491390905	0.461665027813436
ENSG00000059915	PSD	2.53899339602734	2.6031990244506	2.16324918738859	0.000929342875161822
ENSG00000060069	CTDP1	0.274285646231937	0.275049938225911	3.59354186914504	0.724274338019007
ENSG00000060138	YBX3	-0.207988568970235	-0.208000996826343	9.18567087781417	0.792537396828933
ENSG00000060237	WNK1	-0.0165244581086858	-0.0165268736573051	7.79899266723436	0.98442412580544
ENSG00000060339	CCAR1	0.320212257839098	0.320246518099052	8.35357848303861	0.678951492142844
ENSG00000060491	OGFR	1.09920786646084	1.09953921193439	6.76907344737214	0.0534339176386107
ENSG00000060642	PIGV	2.01251318025945	2.02796493209597	2.5041628499134	3.95513418490123e-05
ENSG00000060656	PTPRU	0.481839342214086	0.483086842964543	3.06535522689363	0.52387490343621
ENSG00000060688	SNRNP40	0.0491776343845523	0.049295892008514	3.54791218910722	0.950144974810467
ENSG00000060749	QSER1	-0.179121061865436	-0.179206413313335	6.0231246642695	0.821335495382929
ENSG00000060762	MPC1	0.314984150620034	0.315704448867602	3.82117919658177	0.684539370687581
ENSG00000060982	BCAT1	0.000482421409403497	0.000483491170230239	6.26339654913523	0.998657155175064
ENSG00000061273	HDAC7	0.126691833063442	0.126696284607858	9.74795397302422	0.870253486232437
ENSG00000061676	NCKAP1	-0.1752926741241	-0.175404745901773	5.89807968915118	0.825358442838605
ENSG00000061794	MRPS35	0.0596117587285176	0.0596530838010364	5.51248539003256	0.939685341125921
ENSG00000061936	SFSWAP	-0.00955182271676047	-0.0095545364133305	6.79423637701828	0.991334000089469
ENSG00000061938	TNK2	1.76539062176171	1.76761511809624	4.30094242807833	2.09300705397948e-06
ENSG00000061987	MON2	-0.423423352878054	-0.423969601020931	4.5890357946195	0.577164364827344
ENSG00000062194	GPBP1	0.615997515911069	0.616103462855488	7.92033751895533	0.382779406805655
ENSG00000062282	DGAT2	0.297831840030911	0.302015864847115	1.98277918205456	0.716676627690344
ENSG00000062370	ZNF112	0.128359779695304	0.1292035315887	1.76309175897485	0.871583443490799
ENSG00000062485	CS	-0.206996501745958	-0.20711646719243	5.93373885539616	0.793418257039329
ENSG00000062582	MRPS24	0.168193615520732	0.169957787985311	2.26178574363633	0.833195510829673
ENSG00000062598	ELMO2	0.460582476292784	0.461040775631511	4.89680897312925	0.538542678997824
ENSG00000062650	WAPL	0.202542261760687	0.202591670983986	7.26746636689492	0.796184032931975
ENSG00000062716	VMP1	0.438918952407779	0.439016362498628	7.54330788897728	0.563068259611371
ENSG00000062725	APPBP2	0.384255857664397	0.384489224713371	5.60021950823029	0.617428001619394
ENSG00000062822	POLD1	0.0487743013413209	0.0493028164137066	1.7118776188325	0.951971296911691
ENSG00000063046	EIF4B	-0.403226451367535	-0.403503286805973	5.7474737319841	0.598394764511903
ENSG00000063169	BICRA	0.182531765479041	0.183624105062598	2.40835806588637	0.816734129381123
ENSG00000063177	RPL18	-0.339737973235592	-0.339751445438255	9.73288163969617	0.661626555772025
ENSG00000063180	CA11	-0.522972629981541	-0.528840594626951	1.79371628541496	0.51071262940892
ENSG00000063241	ISOC2	0.00645532051941876	0.00645100217598596	3.78982714417049	0.991695027001539
ENSG00000063244	U2AF2	-0.201275928550024	-0.201520367140407	4.96924877634036	0.799112194263754
ENSG00000063245	EPN1	-0.317928583515209	-0.318150369443795	5.32874342065422	0.682834356818449
ENSG00000063322	MED29	0.0187093389205858	0.0187180444752218	5.6339617440058	0.980688426353411
ENSG00000063438	AHRR	-0.0978350923191586	-0.0982044351089109	3.44012079950272	0.902269798005445
ENSG00000063601	MTMR1	-0.0490905347267249	-0.0492283245269615	3.61145771661925	0.951533959056829
ENSG00000063660	GPC1	-0.927963531376584	-0.933262640413947	2.56698121545413	0.162042458145526
ENSG00000063854	HAGH	-0.323704300789769	-0.323873280333767	5.74095329495061	0.677168346345162
ENSG00000063978	RNF4	0.147516876141804	0.147799757973197	4.13621292048706	0.851215424467598
ENSG00000064012	CASP8	0.829017294431525	0.829604366525441	5.75132786904633	0.184927798417799
ENSG00000064042	LIMCH1	0.0114423472280243	0.0114613103204603	4.82793803503736	0.988062513970895
ENSG00000064102	INTS13	0.0682727043223995	0.0683335831528366	5.10982957572026	0.931001449651353
ENSG00000064115	TM7SF3	-0.454189498756144	-0.454342022204662	6.27691581514071	0.54704848634741
ENSG00000064199	SPA17	-0.45214037102635	-0.454770307646987	2.87508135212431	0.549170781504157
ENSG00000064205	WISP2	-1.78392374958928	-1.79213069360626	2.95833801671278	0.0109455936804163
ENSG00000064225	ST3GAL6	0.322525257526467	0.322811590562311	5.248126865956	0.676534148901847
ENSG00000064313	TAF2	0.140872904153679	0.140946360327949	6.01648716220591	0.858558300943983
ENSG00000064393	HIPK2	-0.129200487316079	-0.129235780120445	6.63878222917096	0.871570287459282
ENSG00000064419	TNPO3	-0.395459709182437	-0.395578862141221	6.64685118735636	0.606257499304021
ENSG00000064545	TMEM161A	-0.634109780253726	-0.634476835976259	5.60431657188585	0.381767042621273
ENSG00000064607	SUGP2	-0.430351976372078	-0.430541949414388	5.96293315249897	0.57129749177442
ENSG00000064651	SLC12A2	0.186000695134266	0.186118859727421	7.05036914583737	0.812805526772179
ENSG00000064652	SNX24	0.19918418289351	0.199476014276979	3.99891047514773	0.799590442418418
ENSG00000064666	CNN2	-0.481697076067573	-0.483325342451411	3.05094812834117	0.533316555269889
ENSG00000064687	ABCA7	-0.311019705006762	-0.312043703610946	3.08344886516988	0.690204852034788
ENSG00000064703	DDX20	0.449850686296648	0.450278213904288	5.08815031345246	0.549872569448281
ENSG00000064726	BTBD1	0.44349561434521	0.444433281763823	3.77153523709965	0.556941596191092
ENSG00000064763	FAR2	-0.44579700371866	-0.44717533513648	3.5680917045911	0.557074700824902
ENSG00000064932	SBNO2	1.23711248765303	1.23774603258619	6.1374397548462	0.00557684435426362
ENSG00000064933	PMS1	-0.369355304287281	-0.369646886482722	5.50239728585643	0.631613243647999
ENSG00000064961	HMG20B	-0.43937558132364	-0.439572442661658	6.14539748275705	0.563351850492964
ENSG00000064989	CALCRL	0.643127050446526	0.644637816988971	4.48448344766445	0.369031244981245
ENSG00000064995	TAF11	-0.348250347447623	-0.348391490988904	6.00702083225005	0.652923808909763
ENSG00000064999	ANKS1A	0.219987196228465	0.220361419676469	4.01100729116648	0.778783016486331
ENSG00000065000	AP3D1	-0.0489671304317846	-0.0489766662458043	7.40109557511414	0.952306526350823
ENSG00000065029	ZNF76	-0.799783828496416	-0.802889844546618	3.12264719498199	0.252486647433578
ENSG00000065054	SLC9A3R2	-0.149265378826069	-0.149381216914557	5.57030364517936	0.852182161470038
ENSG00000065057	NTHL1	-1.28044294220447	-1.28176871301343	4.72622194458373	0.0330392084182821
ENSG00000065060	UHRF1BP1	1.55305210563837	1.55470689051564	4.9280744378367	0.000118945122699599
ENSG00000065135	GNAI3	-0.0956396853488277	-0.0956725305988807	6.70167032806666	0.906879199956923
ENSG00000065150	IPO5	-0.201506248274655	-0.20157132900207	6.70698753766865	0.798875598858525
ENSG00000065154	OAT	-0.374379072089394	-0.374902080691155	4.60235616185393	0.629941930240033
ENSG00000065183	WDR3	-0.308369283540954	-0.308676396075699	5.15235768198442	0.692194289494332
ENSG00000065243	PKN2	0.184812981121536	0.184855508904393	7.13029731412162	0.814135943022566
ENSG00000065268	WDR18	-1.0361157167049	-1.03664068661107	5.91095073468533	0.0752472313126994
ENSG00000065308	TRAM2	-0.437302157148271	-0.437382646637838	7.38817649721982	0.564728515338056
ENSG00000065328	MCM10	-0.59015252193409	-0.590534117826683	5.61738799040991	0.410391372561762
ENSG00000065357	DGKA	-0.428402339626231	-0.428777965879222	5.2092938409523	0.572756875675571
ENSG00000065413	ANKRD44	0.263528735688104	0.264565753182648	2.75911454077229	0.735157506732474
ENSG00000065427	KARS	0.19628237669119	0.196314505273562	7.65248350902104	0.802574914496982
ENSG00000065457	ADAT1	0.0113284830022228	0.0113396123406343	5.25961925708197	0.988262074941054
ENSG00000065485	PDIA5	0.39190635093127	0.392425220853714	4.89411362270847	0.608245538448963
ENSG00000065491	TBC1D22B	0.0300324497327875	0.0301111134819446	3.70300336299286	0.969138314489776
ENSG00000065518	NDUFB4	-0.1310383959572	-0.13108026188309	6.67282789587065	0.870059524488921
ENSG00000065526	SPEN	-0.257339250974606	-0.257390878526366	7.21161859565253	0.743158953725066
ENSG00000065534	MYLK	0.144393928744502	0.144423089712306	7.84046655954437	0.854424654636266
ENSG00000065548	ZC3H15	-0.128212845515811	-0.128223109011982	8.66845955360923	0.872769302595328
ENSG00000065559	MAP2K4	-0.166966383075706	-0.167267007733616	4.10249273262972	0.833465298561848
ENSG00000065600	TMEM206	0.379677747118539	0.381140162471465	3.09483820372324	0.61987742683883
ENSG00000065613	SLK	-0.0347798378959644	-0.0347835833552976	8.41470948641252	0.966337715807656
ENSG00000065615	CYB5R4	-0.0520003266538044	-0.0521540960968188	3.93010584462227	0.948530206337394
ENSG00000065618	COL17A1	2.59584324377858	2.6409231811126	2.165149382867	3.88778180943315e-05
ENSG00000065621	GSTO2	0.846185297794507	0.854961176708843	2.36228982360182	0.222435784152647
ENSG00000065717	TLE2	-0.557003423595328	-0.558795484783354	3.25772323427233	0.449181302633821
ENSG00000065802	ASB1	-0.580686291245686	-0.581248378358547	5.17398817969419	0.42461111400277
ENSG00000065809	FAM107B	-0.0620786404025495	-0.0620950210841876	7.14002665899889	0.939090859886539
ENSG00000065833	ME1	0.234739595274708	0.235375283618793	3.80513432790685	0.763957125759162
ENSG00000065882	TBC1D1	0.338117924492673	0.338251515139882	6.20993292853219	0.66149079356476
ENSG00000065883	CDK13	0.308813939339479	0.309081615370258	5.28286515065349	0.690180117586732
ENSG00000065911	MTHFD2	1.13576535991679	1.13610311172443	6.31676147902929	0.0187383264351234
ENSG00000065923	SLC9A7	-0.671776821192573	-0.673596384483336	3.49496550523773	0.33696570835388
ENSG00000065970	FOXJ2	0.00238145890711596	0.0023842439957001	5.06612095339851	0.996680898177448
ENSG00000065978	YBX1	-0.319394754337907	-0.319414594762568	9.28896899545552	0.681769322154511
ENSG00000065989	PDE4A	-0.293219278800558	-0.293692973158932	3.81902413131611	0.707349824222065
ENSG00000066027	PPP2R5A	-0.289792263704947	-0.290120561677913	4.76840203466962	0.710737357226879
ENSG00000066044	ELAVL1	-0.6452540503081	-0.645568687284311	6.18184475625338	0.356193507491501
ENSG00000066056	TIE1	0.0448871339335095	0.0449201587168818	5.59068686259934	0.954208613409098
ENSG00000066084	DIP2B	0.722409722124767	0.723275015325684	4.87560659932117	0.282260955040258
ENSG00000066117	SMARCD1	-0.119645350681835	-0.119775103991366	4.9382330557724	0.880904171059297
ENSG00000066135	KDM4A	0.424726027849999	0.425144615549961	4.73293998242434	0.575207640933524
ENSG00000066136	NFYC	0.121969767403188	0.122376438712008	3.41852449791893	0.877005581356486
ENSG00000066279	ASPM	-0.665317223879006	-0.665400737394969	8.29512953946153	0.33631138416329
ENSG00000066322	ELOVL1	0.150953854003373	0.150984914007595	7.10540940590441	0.847455776239098
ENSG00000066379	ZNRD1	-0.118473111796375	-0.118675366797792	4.09459782420294	0.88207683644003
ENSG00000066422	ZBTB11	-0.347202404838603	-0.347485745067389	5.51338893019804	0.65363490118685
ENSG00000066427	ATXN3	0.22933455791693	0.229437624687053	6.0656320506103	0.769440694778525
ENSG00000066455	GOLGA5	0.243163683045821	0.243389747803543	5.14548569003089	0.755695266766224
ENSG00000066557	LRRC40	-0.626912442409548	-0.627677390916386	4.71863137824156	0.374997864941346
ENSG00000066583	ISOC1	0.16741088693971	0.168027220414324	3.00417554227634	0.83134374211462
ENSG00000066629	EML1	-1.07600875773338	-1.08109614489546	3.34993951453088	0.0756731362239582
ENSG00000066651	TRMT11	0.201454631384775	0.201903457048611	3.85181728579934	0.797320799250725
ENSG00000066654	THUMPD1	-0.0411560694612978	-0.0411818308280314	5.70308631853426	0.959945954689971
ENSG00000066697	MSANTD3	0.178628213635109	0.178775894329578	5.65141975699002	0.820461305584505
ENSG00000066739	ATG2B	-0.295997533428941	-0.296476884799368	4.14972770595097	0.704406994934204
ENSG00000066777	ARFGEF1	0.253138443335092	0.253263463518782	5.96871106605949	0.745689631979297
ENSG00000066827	ZFAT	-0.249503901428448	-0.250573196005706	2.92122534320236	0.750238718810987
ENSG00000066855	MTFR1	-0.304834424964109	-0.305597732070578	3.75340193791359	0.695379051383589
ENSG00000066926	FECH	-0.6742613639552	-0.676296216275085	3.32868392743351	0.335901659692428
ENSG00000066933	MYO9A	-0.455628004385771	-0.455909966449256	5.52442294654445	0.545672090483449
ENSG00000067057	PFKP	-0.490210933696264	-0.490320605007934	7.03976006219773	0.510854714056783
ENSG00000067064	IDI1	0.00429551423271659	0.00429320931760173	6.06002769630158	0.993577825409839
ENSG00000067066	SP100	0.921423909664949	0.921506825335562	8.81231090562297	0.111549177978157
ENSG00000067082	KLF6	0.393545273885777	0.393571828042724	9.06776508860794	0.611706595120536
ENSG00000067167	TRAM1	0.0589865180659131	0.0589966125154016	7.51728158798799	0.940025866575916
ENSG00000067177	PHKA1	0.181088149840081	0.182329775846313	2.28534881094166	0.817575309142567
ENSG00000067182	TNFRSF1A	-0.112314066595478	-0.112330514169756	7.51837142608266	0.888687385085978
ENSG00000067191	CACNB1	0.700474881230996	0.706270386835784	2.07288751397133	0.331164667742148
ENSG00000067208	EVI5	-0.212792575148993	-0.212942044071418	5.52081313147028	0.787652199455634
ENSG00000067221	STOML1	1.92476715419503	1.92693071490513	4.98143496209979	2.23951551655047e-08
ENSG00000067225	PKM	0.0671610655641251	0.0671637833516476	9.81937679662073	0.931170104678662
ENSG00000067248	DHX29	0.136919852068952	0.1369869650645	5.99736637082261	0.862341193485958
ENSG00000067334	DNTTIP2	0.219969552021891	0.220020170237765	7.37903683526852	0.778725400072727
ENSG00000067365	METTL22	-0.190601259534171	-0.191568661438502	2.7020818848131	0.809321054964284
ENSG00000067369	TP53BP1	0.397556002685769	0.397778242727909	5.93591546699521	0.603367741588852
ENSG00000067533	RRP15	-0.0146844615654163	-0.0146883050370455	6.91136844467968	0.986194889276774
ENSG00000067560	RHOA	-0.726953020315538	-0.726995566320709	9.40216251033378	0.277015029993803
ENSG00000067596	DHX8	0.0209884697384358	0.0210085431982458	5.29596058316171	0.978537407408631
ENSG00000067704	IARS2	-0.21041680211686	-0.210581673321602	5.49735262241353	0.790005542300137
ENSG00000067715	SYT1	-0.63576219611482	-0.664472459962651	1.6615604102279	0.446942837572128
ENSG00000067798	NAV3	1.79923573135461	1.81699552292484	3.75488617771289	0.00135671590138078
ENSG00000067829	IDH3G	-0.534780071171713	-0.536680638682468	3.55692631604039	0.466928925602461
ENSG00000067836	ROGDI	-0.611635563258961	-0.613343719605137	3.16978790028499	0.396025262116027
ENSG00000067900	ROCK1	0.161448821518201	0.161462921975893	8.50388308211572	0.83805565275386
ENSG00000067955	CBFB	-0.0242906190057197	-0.0243022795137952	6.03601840969737	0.976552522950753
ENSG00000068001	HYAL2	0.563921761640422	0.564276127103089	5.58686607224606	0.436600207407975
ENSG00000068024	HDAC4	0.109702277467665	0.110096400038746	3.03865778448607	0.889071792093512
ENSG00000068028	RASSF1	0.055230048852124	0.0552441876647461	6.63572814776566	0.941844944342318
ENSG00000068079	IFI35	1.96566346863265	1.96630269732505	7.08303509184173	2.88342758403371e-05
ENSG00000068097	HEATR6	-0.216139677246087	-0.216417593351859	4.46654685261365	0.784365865320835
ENSG00000068120	COASY	0.326463143685595	0.3268446306465	4.67864820123118	0.672668187098439
ENSG00000068137	PLEKHH3	0.121345945211519	0.121452000110646	4.8797407171155	0.877649534054333
ENSG00000068305	MEF2A	0.184459629189491	0.184525072203081	6.50872825060656	0.814973231612436
ENSG00000068308	OTUD5	0.100593536540271	0.100619614673949	6.65037479434702	0.898173251365163
ENSG00000068323	TFE3	0.0494293936086694	0.0494488460179048	6.30520907056915	0.949143153465478
ENSG00000068354	TBC1D25	-0.36811531765315	-0.368803157538082	3.92039080139389	0.632190345255676
ENSG00000068366	ACSL4	0.0729514113990904	0.0729760541458545	7.05638678659118	0.927137708875946
ENSG00000068394	GPKOW	0.165611473547057	0.1657758060397	4.92683884256188	0.833373109940779
ENSG00000068400	GRIPAP1	0.390137170691995	0.390206183012139	7.35546896037716	0.608553574799114
ENSG00000068438	FTSJ1	-0.0853489394596135	-0.0855389721922717	4.09847870652157	0.915119105738063
ENSG00000068489	PRR11	-1.28889279831744	-1.28915762332451	7.56302923016061	0.00244727921102909
ENSG00000068650	ATP11A	-0.621858350448227	-0.622392625408607	5.26103544849188	0.37929749289617
ENSG00000068654	POLR1A	-0.576712238202532	-0.577425714723118	4.76308508548796	0.424164921312641
ENSG00000068697	LAPTM4A	0.22220036836302	0.222204902477886	10.5439026488879	0.77644986672195
ENSG00000068724	TTC7A	-0.285713727919743	-0.286140412545686	3.95611408941938	0.714828027542917
ENSG00000068745	IP6K2	0.147209309258402	0.147296537397893	5.8542150168906	0.853268678558961
ENSG00000068784	SRBD1	-0.333634174447721	-0.333980263323817	5.17165187655341	0.666945259277283
ENSG00000068796	KIF2A	0.0232365129201401	0.0232469444616584	6.06408020326786	0.976448604315986
ENSG00000068878	PSME4	-0.119744729215448	-0.119792816565007	6.27948849584546	0.881022414009296
ENSG00000068885	IFT80	-0.220241403187332	-0.220769414049847	3.79292713705337	0.780150809792338
ENSG00000068903	SIRT2	-0.182613482583611	-0.182796300511041	4.84812477278285	0.817892958186453
ENSG00000068912	ERLEC1	0.419947918117233	0.420114167610392	6.35929068680978	0.580026931154326
ENSG00000068976	PYGM	1.21149754755732	1.36548006611849	1.00205220765682	0.278019915716973
ENSG00000069020	MAST4	0.762113653828221	0.762655619532535	5.71779593381135	0.243729450198279
ENSG00000069122	ADGRF5	0.651353117060396	0.652253265762467	4.8683965843402	0.349704370987555
ENSG00000069248	NUP133	-0.0165742380973394	-0.0165847261737205	5.40398279004047	0.984233803111686
ENSG00000069275	NUCKS1	-0.874112669012889	-0.874128242131893	10.7461535157858	0.147415703854614
ENSG00000069329	VPS35	-0.258522101692513	-0.258578916420477	7.26319810441487	0.741983081676718
ENSG00000069345	DNAJA2	-0.0177652164056077	-0.0177737453897248	6.39676523950181	0.983062448368747
ENSG00000069399	BCL3	1.15109276160987	1.15154832027359	7.07554650872104	0.0149601590718146
ENSG00000069424	KCNAB2	-2.4292510011098	-2.47355088389283	1.97392922801968	0.000529161228424663
ENSG00000069493	CLEC2D	0.963420317138373	0.968489319075541	3.55946204433904	0.122190218925326
ENSG00000069509	FUNDC1	0.34951191513666	0.349668101319722	6.22444816698565	0.650650585178021
ENSG00000069667	RORA	-0.145061001308176	-0.145803276691795	3.08007589158784	0.855064446890053
ENSG00000069702	TGFBR3	0.0654478792257866	0.0654636541704307	6.81471221502588	0.935345517676779
ENSG00000069712		0.537704828052917	0.541850365689272	2.21551171394659	0.482000386693394
ENSG00000069849	ATP1B3	-0.0729484121333517	-0.072954205925629	8.77208701586103	0.928292186452426
ENSG00000069869	NEDD4	0.336241456160761	0.336363539768239	6.85994917826793	0.663306920592976
ENSG00000069956	MAPK6	0.0871267924379995	0.0871991750638315	5.71832535484353	0.912614420065845
ENSG00000069966	GNB5	-0.589951720570549	-0.590634945426848	4.80119161212595	0.411067451464393
ENSG00000069974	RAB27A	-0.428111702880489	-0.428299675658081	6.17377540731287	0.575699168973526
ENSG00000069998	HDHD5	0.0516641900230651	0.051802184100664	3.62015593293627	0.946856544070343
ENSG00000070010	UFD1	0.112012765461624	0.112037637549557	7.02167514781808	0.888546638360976
ENSG00000070018	LRP6	-0.578866409443956	-0.579842356511825	4.27636665942417	0.422562832992853
ENSG00000070047	PHRF1	-0.181104010180726	-0.181184029102026	5.98399360806158	0.819362351518006
ENSG00000070061	ELP1	-0.357173796339256	-0.357846420306916	3.99912263239562	0.643083492978087
ENSG00000070081	NUCB2	0.540570385122265	0.540641216412438	8.08722985515565	0.458152053622613
ENSG00000070087	PFN2	-0.281070147957637	-0.283621495064061	1.78595234840471	0.718836946090653
ENSG00000070214	SLC44A1	-0.105871930212177	-0.105886436688202	7.57279521572442	0.896047484648853
ENSG00000070269	TMEM260	0.188180503317191	0.188573931897359	3.86790664086287	0.810659720336859
ENSG00000070366	SMG6	0.133566200751186	0.133921230340174	3.37235634812898	0.865317925538548
ENSG00000070367	EXOC5	0.0155022451509977	0.0155100674119814	6.07626952947408	0.983397813690859
ENSG00000070371	CLTCL1	-0.172543337838553	-0.174379290727833	1.94503495766034	0.826343031948489
ENSG00000070404	FSTL3	-0.0747839762563952	-0.0750133499790936	3.20414692790195	0.925839714916333
ENSG00000070413	DGCR2	-0.307150790149667	-0.307388362832613	5.08925903203324	0.693560587818088
ENSG00000070423	RNF126	-0.379940719937176	-0.380133736889589	5.73025888569736	0.622022985182697
ENSG00000070444	MNT	0.643109795540467	0.644270611826896	4.03903597140465	0.35919796914007
ENSG00000070476	ZXDC	0.200714910567735	0.201002849312111	4.21083437515026	0.79801514808943
ENSG00000070495	JMJD6	-0.269721463672736	-0.269992868946414	5.34825653171403	0.730719471731023
ENSG00000070501	POLB	0.242527443042949	0.242848429865866	4.64275632240889	0.756270982027141
ENSG00000070526	ST6GALNAC1	-2.22234349364329	-2.25448524651262	1.99166700438336	0.000212869492321781
ENSG00000070540	WIPI1	0.481023667682366	0.482853057021504	3.28291589229296	0.518677680468342
ENSG00000070610	GBA2	0.301666302672151	0.302675099201	3.20525585399004	0.696856405762679
ENSG00000070614	NDST1	-0.501666876679087	-0.501772847580696	6.72800048857333	0.502142072267048
ENSG00000070669	ASNS	2.06962766319859	2.07125185536464	4.91997643021746	1.05493731629835e-06
ENSG00000070718	AP3M2	0.171489694765697	0.171614583127441	5.05739528094777	0.827343064877069
ENSG00000070731	ST6GALNAC2	-0.203573429363255	-0.204315804059736	2.86393207999814	0.798964437193357
ENSG00000070756	PABPC1	0.0850925842315591	0.0850941593800739	10.8275747864728	0.914254573203573
ENSG00000070759	TESK2	1.09284450481813	1.10076191571984	2.3479507628986	0.0920426133573396
ENSG00000070761	CFAP20	-0.10850013331129	-0.108692034078355	4.18788976432696	0.892194146370072
ENSG00000070770	CSNK2A2	0.179413329897887	0.179453469395457	7.08247027659524	0.819747987847036
ENSG00000070778	PTPN21	0.0542414741520613	0.0543294990592459	4.07195498541604	0.94504134137871
ENSG00000070785	EIF2B3	-0.720181823917647	-0.721068928814381	4.80956692803547	0.286191380508165
ENSG00000070814	TCOF1	0.0162827085384325	0.0162858006590891	7.35537566947442	0.982906739305236
ENSG00000070831	CDC42	-0.462439085964903	-0.462563240853247	7.04614723067437	0.538870735027953
ENSG00000070882	OSBPL3	-0.258713379629185	-0.259048824021984	4.81644128796005	0.741678930925261
ENSG00000070950	RAD18	0.17982998900628	0.179967805497038	5.38538139128665	0.819034550099987
ENSG00000070961	ATP2B1	-0.134187684288405	-0.134319098718741	5.72557338714125	0.866340627035492
ENSG00000071051	NCK2	-0.0517538182455404	-0.0520041619895786	2.58915251491063	0.94953019860232
ENSG00000071054	MAP4K4	-0.0595145674508344	-0.0595208074962216	8.41489695721078	0.942062058084831
ENSG00000071073	MGAT4A	0.394258855877438	0.394905030142564	4.30415781899199	0.604707690673367
ENSG00000071082	RPL31	-0.0650248383899877	-0.0650273666995966	9.87759353664216	0.936169320305102
ENSG00000071127	WDR1	-0.0260941640758647	-0.026099232562376	7.38426891570052	0.974875222643388
ENSG00000071189	SNX13	-0.259774248976787	-0.260166675942539	4.58323198159711	0.74060439905646
ENSG00000071205	ARHGAP10	-0.296014572818224	-0.296125748143616	6.28086741266871	0.704736595091922
ENSG00000071242	RPS6KA2	-0.645361524046336	-0.645512518259716	6.69246000594785	0.356559112056993
ENSG00000071243	ING3	0.156868690077111	0.15698614200387	5.52782493067163	0.843036831706451
ENSG00000071462	BUD23	-0.539035314026214	-0.539280353751574	6.28776270859355	0.461297324490747
ENSG00000071537	SEL1L	0.313699756498256	0.313796562571949	6.64439081638594	0.685427150588665
ENSG00000071539	TRIP13	-0.783744668015291	-0.784468636417767	5.27114007186772	0.228487101449765
ENSG00000071553	ATP6AP1	-0.337989573614865	-0.338073241169273	7.18307349405434	0.663244278732908
ENSG00000071564	TCF3	-0.313017254001909	-0.313107192002667	6.39470843552163	0.687968773085303
ENSG00000071575	TRIB2	-0.171839279004761	-0.172110175126425	4.18991319532647	0.828648949494334
ENSG00000071626	DAZAP1	-0.56166922897411	-0.561764598804997	7.61620440967014	0.438590819467863
ENSG00000071655	MBD3	-0.652731029345099	-0.652977829611258	5.91903238534839	0.366064981454977
ENSG00000071794	HLTF	-0.624547783992142	-0.624897525719548	5.83402887500012	0.376322380353214
ENSG00000071859	FAM50A	-0.393621627903106	-0.393728297644695	6.7740486064266	0.608521547615366
ENSG00000071889	FAM3A	-0.216012397655113	-0.216633517833987	3.29610141159978	0.784186513096654
ENSG00000071894	CPSF1	-0.298083702957063	-0.299192548163562	3.15695875345894	0.701636894692914
ENSG00000071967	CYBRD1	-0.0746077206974638	-0.0746592160139132	5.65320823192594	0.926627240261246
ENSG00000071994	PDCD2	-0.146365631991059	-0.146449276240313	5.72078846495522	0.854175963075538
ENSG00000072041	SLC6A15	0.334040558119155	0.335745769481788	2.63308601958655	0.666306740034468
ENSG00000072042	RDH11	0.246832303736257	0.246894719870786	7.02937352345532	0.751890673595564
ENSG00000072062	PRKACA	-0.927086527122334	-0.927269475628762	7.16965090370349	0.117209574026747
ENSG00000072071	ADGRL1	-0.126880966897917	-0.127064768533419	4.24315169708203	0.873986228981702
ENSG00000072110	ACTN1	0.333241615986051	0.333251631717235	9.73552483341573	0.665901979533554
ENSG00000072121	ZFYVE26	1.20446392041871	1.20577755576454	5.18240016933254	0.0155296896310959
ENSG00000072134	EPN2	-0.33548657307765	-0.335617934617441	6.03474036889867	0.665558923944128
ENSG00000072135	PTPN18	0.0548089372594992	0.0548553307623309	4.70291487772946	0.944361096992821
ENSG00000072163	LIMS2	-1.15144086065439	-1.15172090924681	6.55705648360651	0.0366100012733534
ENSG00000072201	LNX1	-0.945346005140541	-0.959465943718964	1.79825597341232	0.237167134469129
ENSG00000072210	ALDH3A2	-0.544148546473863	-0.544398311313713	6.25091401300089	0.456849911326192
ENSG00000072274	TFRC	-0.884425471118399	-0.884547374762714	7.84201442133963	0.137642409751021
ENSG00000072310	SREBF1	0.788059293448494	0.789126716214267	4.83798107360041	0.223892627404307
ENSG00000072364	AFF4	0.0830422275334999	0.0830672259739046	6.83090976822481	0.917379459397934
ENSG00000072401	UBE2D1	0.440323860485074	0.441179608708317	4.18481599457124	0.561670631493236
ENSG00000072415	MPP5	-0.275378950083216	-0.275458535383844	6.5800853319615	0.725231066869913
ENSG00000072422	RHOBTB1	0.00112071483142986	0.0011267269658786	3.24342724089627	0.997898371066025
ENSG00000072501	SMC1A	-0.490442284042413	-0.49046654268966	9.44014796740033	0.510747866131822
ENSG00000072506	HSD17B10	-0.273030937634666	-0.273155415858619	6.11611647212157	0.727563410630859
ENSG00000072518	MARK2	0.0727347196836264	0.0727750483418763	5.5210568875151	0.926795318288585
ENSG00000072571	HMMR	-0.809834460020886	-0.810049940034035	7.19781843934616	0.202588508252007
ENSG00000072609	CHFR	0.364441112439188	0.365197485431619	3.75212544368243	0.634467245389627
ENSG00000072682	P4HA2	-0.123568616592537	-0.123866904989729	3.62947755087769	0.876910450872727
ENSG00000072736	NFATC3	-0.0785667832537205	-0.0790763728922527	2.43432576520322	0.921471876436721
ENSG00000072756	TRNT1	0.0487853970885174	0.048886162411755	4.29083328843644	0.950566914939539
ENSG00000072778	ACADVL	-0.584646341751618	-0.58487428287291	6.35766275025474	0.415664379608145
ENSG00000072786	STK10	0.755981797479207	0.756530621374998	5.85123772016854	0.249269732760866
ENSG00000072803	FBXW11	-0.354408192332628	-0.354739352054827	5.19390519342334	0.646429905971328
ENSG00000072818	ACAP1	0.846538879642297	0.851030252265521	2.61854417889528	0.231527422781062
ENSG00000072840	EVC	0.0538083466380945	0.0541330625038037	2.62005378621957	0.945346592787668
ENSG00000072849	DERL2	-0.0169730290079383	-0.0169834736048803	6.16562810689171	0.983843851888004
ENSG00000072864	NDE1	-0.55794648340415	-0.558499637115561	4.70776528532155	0.442823778143404
ENSG00000072954	TMEM38A	-1.15132378748224	-1.15320961118877	4.10516747227625	0.047864577612914
ENSG00000072958	AP1M1	-0.490067272806523	-0.490307246885433	5.94884289542396	0.510687423087953
ENSG00000073008	PVR	-0.167968288386618	-0.167990643563625	7.73256593180605	0.832561565493736
ENSG00000073050	XRCC1	0.271201981667731	0.272907175140964	2.55414712256511	0.727558430755945
ENSG00000073060	SCARB1	-0.459725377665666	-0.460119966152149	5.25697701415024	0.540992040243528
ENSG00000073111	MCM2	-0.0788742682836352	-0.0789008892461712	6.54465213097531	0.922153555362633
ENSG00000073146	MOV10L1	1.32161278292189	1.32907682530441	2.62607998346867	0.0193263151115175
ENSG00000073150	PANX2	0.819211160497512	0.823243021310592	2.29013245340099	0.248809091117775
ENSG00000073169	SELENOO	-0.186382212860999	-0.187200606157359	2.99875294619065	0.813816995261022
ENSG00000073331	ALPK1	0.876387182105708	0.877430485054827	4.81712092923679	0.152135749310685
ENSG00000073350	LLGL2	-0.639065521628887	-0.642171764399806	2.58605121172554	0.374446878836307
ENSG00000073417	PDE8A	0.506318549705692	0.507186107147488	4.17109433070859	0.493706097105828
ENSG00000073464	CLCN4	0.858112362727131	0.860899115116848	3.09137077125246	0.185267529451464
ENSG00000073536	NLE1	-0.952892812663687	-0.956233510478946	3.26901259199924	0.137089381445868
ENSG00000073578	SDHA	-0.304739643902619	-0.305018941938245	5.20877981352942	0.695854008008604
ENSG00000073584	SMARCE1	-0.166130391049777	-0.166334440354765	4.81419115010331	0.834322437384193
ENSG00000073605	GSDMB	-0.375941641199909	-0.379694563358337	1.91391888978658	0.626447998301729
ENSG00000073614	KDM5A	0.149782781275838	0.149806288973203	7.57222342717947	0.851182415220923
ENSG00000073711	PPP2R3A	0.126027848405041	0.126489413576782	3.26619323183384	0.872916713542397
ENSG00000073712	FERMT2	-0.20714253284193	-0.207172234836288	7.86429818526781	0.793343832417844
ENSG00000073756	PTGS2	3.57281354435968	144269482.583945	1.19546548900328	0.00801105049940375
ENSG00000073792	IGF2BP2	0.0959218199917167	0.0959390224340071	7.16172448546159	0.905533172644028
ENSG00000073803	MAP3K13	0.045588149748705	0.045601569590587	6.47704764184756	0.952982638563127
ENSG00000073849	ST6GAL1	1.9508301731236	1.97757409785272	1.30135275913658	0.000553382112054328
ENSG00000073910	FRY	0.465207961026009	0.465569422030808	4.80393201594606	0.534298892129748
ENSG00000073921	PICALM	-0.0260063712464999	-0.0260122589329724	7.24442428016595	0.97493063977786
ENSG00000073969	NSF	-0.181670500207305	-0.181857985290121	4.95424883316534	0.81906086733043
ENSG00000074054	CLASP1	0.209560490585411	0.209709237607612	5.41841528294766	0.789260574168975
ENSG00000074071	MRPS34	-0.645774420135788	-0.646129816309946	5.67749377370259	0.356115628165049
ENSG00000074201	CLNS1A	-0.310779505852019	-0.310909197900177	6.22918634642	0.690058192940307
ENSG00000074266	EED	-0.11486190980738	-0.114947844091533	5.53806499816026	0.88584624761464
ENSG00000074319	TSG101	0.348262296217335	0.348560149029341	5.33721939594293	0.651314321040839
ENSG00000074356	NCBP3	-0.19579849280433	-0.195864271673396	6.48349944746027	0.804601879343551
ENSG00000074410	CA12	0.603767650633755	0.604094723681601	6.3387436065953	0.395114639037768
ENSG00000074416	MGLL	-0.793964857417456	-0.794234384542115	6.69659974574816	0.214684876178008
ENSG00000074527	NTN4	-0.850624843703993	-0.851318411490023	6.63954077123161	0.192619625632633
ENSG00000074582	BCS1L	-0.436853014759734	-0.437976360840036	3.72372828838635	0.564051034677347
ENSG00000074590	NUAK1	0.411786649845005	0.411857228107971	7.62773054679664	0.587245454311249
ENSG00000074603	DPP8	-0.31948828091366	-0.319722978679148	5.50113494206692	0.681235558871561
ENSG00000074621	SLC24A1	0.530335873692132	0.531490435787681	3.94023223179506	0.469096573039602
ENSG00000074657	ZNF532	0.222109273398879	0.222362735890437	4.9395882140675	0.77672591436102
ENSG00000074660	SCARF1	1.08762196714273	1.09138551482579	3.58997721980825	0.0584213551417362
ENSG00000074695	LMAN1	-0.0320476334648794	-0.0320534039563228	7.60496679072117	0.968898323171416
ENSG00000074696	HACD3	-0.488247573651472	-0.488386041906696	6.73013371953166	0.513460497664662
ENSG00000074706	IPCEF1	1.90354103867828	2.68996083743444	0.422059465576818	0.157177496253195
ENSG00000074755	ZZEF1	-0.268991726055115	-0.269260938889151	4.85301480495472	0.7315590208768
ENSG00000074800	ENO1	-0.327215501849817	-0.327232981013026	9.52049132225473	0.674031270373685
ENSG00000074842	MYDGF	0.250958415270448	0.251027233251575	6.92033241511352	0.747785026702316
ENSG00000074935	TUBE1	0.450462874417889	0.453922377009873	2.08194429684537	0.553716617639345
ENSG00000075089	ACTR6	-0.489451314384325	-0.490045750936512	4.95103485533284	0.510888669176289
ENSG00000075131	TIPIN	0.254870253160935	0.255234925285892	4.5495149108122	0.743932717461642
ENSG00000075142	SRI	-0.793473001569757	-0.794191027139714	5.1734102857403	0.223548732839457
ENSG00000075151	EIF4G3	-0.161339326230365	-0.161375014519982	7.15830921335247	0.83943651748351
ENSG00000075188	NUP37	-0.713847879469718	-0.714976567704945	4.65076582318756	0.293975575031738
ENSG00000075213	SEMA3A	0.384265349331542	0.384550436289757	7.66215888258386	0.615054893285601
ENSG00000075218	GTSE1	-0.539042002904339	-0.539173715556691	7.01412678210777	0.46128399384154
ENSG00000075223	SEMA3C	-0.268074265260978	-0.268273313765517	6.34597979881578	0.73234696552018
ENSG00000075234	TTC38	0.757301776420323	0.758929725973801	3.85248469798159	0.256195995450899
ENSG00000075239	ACAT1	-0.652808033922483	-0.653357538612691	5.42711853406034	0.348940086803032
ENSG00000075275	CELSR1	-0.980004982051939	-1.02618796289312	1.09165543784328	0.239548821860104
ENSG00000075292	ZNF638	0.393288894579722	0.393357781912868	7.5529810694974	0.610031578035329
ENSG00000075303	SLC25A40	-0.117796289654054	-0.118146706926454	3.40438898666751	0.882579314983579
ENSG00000075336	TIMM21	-0.940283218439837	-0.941734657803985	4.64658939215497	0.114298399699297
ENSG00000075391	RASAL2	0.0996719110020509	0.0997953171387052	4.80913890187897	0.899375961321192
ENSG00000075407	ZNF37A	0.392865987903469	0.392984705194744	6.22197760110665	0.609475287354847
ENSG00000075413	MARK3	-0.166728344280831	-0.166870473908134	5.3487916679858	0.833726074030808
ENSG00000075415	SLC25A3	-0.494236519111685	-0.494327232406592	7.71795209972526	0.506897486147946
ENSG00000075420	FNDC3B	1.00890435780557	1.00908677845854	7.58720125665	0.0582613877269175
ENSG00000075426	FOSL2	0.0826451712480843	0.082653431724426	8.28096068749485	0.916523204500506
ENSG00000075539	FRYL	0.0438594745545406	0.043880521343949	6.12432414760521	0.955946209078783
ENSG00000075568	TMEM131	0.12824321938031	0.12836415905647	5.03147091008507	0.870998952129893
ENSG00000075618	FSCN1	-0.679568838554597	-0.679832926979023	6.16997112422226	0.322449975991229
ENSG00000075624	ACTB	-0.788223130475373	-0.788317778620942	7.93751845573296	0.219417371404019
ENSG00000075643	MOCOS	0.668370890723091	0.669147550807523	4.63402509730234	0.333463790963538
ENSG00000075651	PLD1	0.349423814356982	0.34992834569452	5.20673085187831	0.650096978647725
ENSG00000075702	WDR62	-0.0925512494267692	-0.0927178511744754	4.13126020398721	0.908035920447957
ENSG00000075711	DLG1	-0.509329047698742	-0.509504886555687	6.83668336121412	0.491208601360784
ENSG00000075785	RAB7A	0.0218176772562059	0.0218190649626666	8.84108099301416	0.978105319721917
ENSG00000075790	BCAP29	0.943239308807144	0.943438929120461	7.38811202322555	0.0951106553103228
ENSG00000075826	SEC31B	-0.701547577932171	-0.706247111319604	2.2351883529706	0.326880622716811
ENSG00000075856	SART3	-0.0328466424677527	-0.0328620805172445	6.16128464252887	0.96810972801564
ENSG00000075914	EXOSC7	-0.394395133174499	-0.394965341618905	4.3698778566724	0.606159383272085
ENSG00000075945	KIFAP3	0.748395715535264	0.74943373022636	4.60556818215292	0.259619842428848
ENSG00000075975	MKRN2	-0.126467161276822	-0.126907858128006	2.97858780321983	0.873878588435021
ENSG00000076003	MCM6	-0.601015504540957	-0.601430271601817	5.4986835873513	0.399673223570878
ENSG00000076043	REXO2	-0.00685512921626162	-0.00685952887266403	5.89845668394778	0.994546113204187
ENSG00000076053	RBM7	0.439507041136209	0.440819166467832	3.4225898679103	0.559317465339927
ENSG00000076067	RBMS2	0.390177981580788	0.390361967035333	5.87179503603383	0.609840099095837
ENSG00000076108	BAZ2A	0.283879130363903	0.283926993914644	7.66227544460275	0.714993828421053
ENSG00000076201	PTPN23	-0.289011617953384	-0.28919038680647	5.60523674523137	0.711815288538844
ENSG00000076242	MLH1	-0.345045168448523	-0.345342612866545	5.40903143957617	0.655849467937233
ENSG00000076248	UNG	-0.326540813370374	-0.326616351030639	6.85038867854547	0.674804635284374
ENSG00000076321	KLHL20	0.163394348069999	0.163628304741622	4.38978926405098	0.835435619335013
ENSG00000076351	SLC46A1	-0.259927113736489	-0.261667914870162	2.11539267052557	0.741529379057249
ENSG00000076356	PLXNA2	-0.275350110472829	-0.275449830931194	6.10858248861642	0.725289876801702
ENSG00000076382	SPAG5	-0.462497692595141	-0.463073422978081	4.86665808113433	0.537919488262803
ENSG00000076513	ANKRD13A	-0.0816350812649498	-0.0816624862218102	6.30413919552204	0.919678754854618
ENSG00000076555	ACACB	0.197996656839221	0.199250531219762	1.90435154611936	0.800972079919581
ENSG00000076641	PAG1	-0.452439097097041	-0.45430910330298	3.44549636373542	0.569973682041147
ENSG00000076650	GPATCH1	-0.0132249268639158	-0.0132448100045078	4.91910089818338	0.987548252411289
ENSG00000076685	NT5C2	1.06129110574651	1.06318909951279	4.78462510159752	0.0724664197585208
ENSG00000076706	MCAM	-0.260436209224117	-0.260449588759568	9.2473017555855	0.740242929602643
ENSG00000076928	ARHGEF1	-0.254482520640626	-0.255295324778846	3.33119918614579	0.745764954733455
ENSG00000076984	MAP2K7	0.0381516332682016	0.0381681807099931	6.07350344751333	0.961504630260918
ENSG00000077044	DGKD	0.168676353529272	0.168822262135723	5.21387284289565	0.830251808708138
ENSG00000077097	TOP2B	-0.604305950047414	-0.604516380729532	6.64882492632382	0.396085456860003
ENSG00000077147	TM9SF3	-0.0994886691172135	-0.0994938091243577	9.18760260712838	0.90157871836416
ENSG00000077150	NFKB2	2.48325891271438	2.48875341128518	4.99627719116499	2.01229460867708e-08
ENSG00000077152	UBE2T	-0.44436837875481	-0.444768258398613	5.35719589437414	0.557872775158754
ENSG00000077157	PPP1R12B	1.22197458022793	1.22267602497655	5.16249788098266	0.0263775771419989
ENSG00000077232	DNAJC10	0.123980198881728	0.124016540893925	6.81784503578524	0.877058708964257
ENSG00000077235	GTF3C1	-0.173590335811874	-0.173646965872338	6.66269292272532	0.826884535678024
ENSG00000077238	IL4R	0.675694010010077	0.675844934701021	7.05729038698236	0.325105855402772
ENSG00000077254	USP33	0.32034406777907	0.320398007020629	7.50050449111107	0.678838334417734
ENSG00000077312	SNRPA	-0.292546067071372	-0.292650243105545	6.35804885241675	0.709239103141933
ENSG00000077348	EXOSC5	-0.681720112207621	-0.68291037282093	4.2022981043329	0.324172950202111
ENSG00000077380	DYNC1I2	-0.303062134320949	-0.303109070445131	7.81323530912389	0.697835549532964
ENSG00000077458	FAM76B	0.541763624891642	0.542244769493466	5.26171994485696	0.457126041177477
ENSG00000077463	SIRT6	0.035593784205792	0.035624030944441	5.31938392985032	0.963019279588163
ENSG00000077514	POLD3	0.179178639994525	0.179261570014568	6.06399599457158	0.82009887638664
ENSG00000077549	CAPZB	-0.500175870558483	-0.50025371142052	7.62455056746827	0.501072547366963
ENSG00000077585	GPR137B	0.729280039462637	0.731344912289702	3.28147791027612	0.293125423758001
ENSG00000077684	JADE1	-0.356265331907005	-0.356388187865093	6.03899047369804	0.645193850536268
ENSG00000077713	SLC25A43	0.820960163632216	0.831453477430257	1.59963287224283	0.290519821891194
ENSG00000077721	UBE2A	0.0560864712029816	0.056108018192813	6.48428442425506	0.942690077698269
ENSG00000077782	FGFR1	0.152569211051695	0.15267033614849	5.6893132868902	0.846732808673324
ENSG00000077935	SMC1B	0.669185709154327	0.686085397652732	1.14154935800011	0.39141261108631
ENSG00000077942	FBLN1	-0.60860341679077	-0.609973210934121	3.7242180125279	0.39780539877352
ENSG00000078018	MAP2	1.64773679794665	1.64797242657319	7.51464204481242	4.05942262866812e-07
ENSG00000078043	PIAS2	-0.756567826056737	-0.758088194579325	4.08042863477241	0.257774420605705
ENSG00000078061	ARAF	-0.56842400823192	-0.569769513709238	3.86960121446225	0.433471355376004
ENSG00000078070	MCCC1	-0.756531314979131	-0.758025196437875	4.49442780259133	0.2561801860329
ENSG00000078081	LAMP3	3.25039877691518	3.25287693208185	6.25825730073562	2.06419753819222e-13
ENSG00000078098	FAP	2.03822073373434	2.28521687549782	2.28556183471749	0.0507332306338831
ENSG00000078114	NEBL	-0.0877074083563132	-0.0877544522378067	5.31680506010207	0.913724348700562
ENSG00000078124	ACER3	0.20115735270398	0.20138126124573	4.5553865037366	0.797634112710602
ENSG00000078140	UBE2K	0.030474150671482	0.0304795659633812	7.44369135407006	0.96958675201172
ENSG00000078142	PIK3C3	0.151736986322311	0.151819099930718	5.86032632945739	0.848066031101979
ENSG00000078177	N4BP2	0.647924042193611	0.649142499687081	3.98765131056931	0.354796565573785
ENSG00000078237	TIGAR	0.378799244344906	0.379243428960424	4.61946942589584	0.620253681153466
ENSG00000078246	TULP3	0.123837393865164	0.123904915950472	5.86909785262905	0.876883212273686
ENSG00000078269	SYNJ2	0.257448406940032	0.257529445167991	6.87990359317918	0.741330856982212
ENSG00000078304	PPP2R5C	-0.499730559100751	-0.500094812697717	5.45415137653294	0.500768594594213
ENSG00000078369	GNB1	-0.302575296842435	-0.302599422147932	8.7083919652862	0.698394771822154
ENSG00000078401	EDN1	0.394227374530559	0.39427986622228	7.99296356983188	0.604745603322966
ENSG00000078403	MLLT10	-0.205208371861837	-0.205445721434456	4.6758685108541	0.795281298528967
ENSG00000078487	ZCWPW1	0.250482678463982	0.251331408821581	3.54522402322045	0.748162942734751
ENSG00000078596	ITM2A	-1.01161788276094	-1.01190414768804	7.06835982962706	0.0589125674480563
ENSG00000078618	NRDC	0.0456849225711539	0.0456915481718446	7.89611238842508	0.954556205045098
ENSG00000078668	VDAC3	-0.429596229900287	-0.429759278555688	6.41110975652641	0.572317169045926
ENSG00000078674	PCM1	-0.455559591001101	-0.45563616830422	7.72879132870302	0.549328562945309
ENSG00000078687	TNRC6C	0.214772306308834	0.215116881309498	4.02904228096391	0.783975467528952
ENSG00000078699	CBFA2T2	0.307342849840666	0.308063183082073	3.71308005053357	0.691358314741237
ENSG00000078747	ITCH	0.239525984915371	0.23975471912541	5.05493178970726	0.759318558803029
ENSG00000078804	TP53INP2	1.02971606452592	1.03102308962499	4.67536053815965	0.0867760458649849
ENSG00000078808	SDF4	-0.201329052150093	-0.201358531356027	7.75559457980103	0.799086886870202
ENSG00000078902	TOLLIP	-0.569652986919894	-0.569901243821769	6.0890424297367	0.435463758035501
ENSG00000078967	UBE2D4	-0.150717157488323	-0.151167409332574	3.48268612196809	0.849525863311591
ENSG00000079134	THOC1	0.342681552344955	0.343022792142001	5.15817616478868	0.656411895991481
ENSG00000079150	FKBP7	-0.776740206906907	-0.784810865097249	2.13571998877176	0.278646532561555
ENSG00000079156	OSBPL6	0.333202783716009	0.333761331779748	3.93650517938254	0.665561732596644
ENSG00000079246	XRCC5	-0.403948384147012	-0.403990015548812	8.52382542044351	0.604235138724442
ENSG00000079257	LXN	0.520280270224281	0.524025884656347	2.0234029565618	0.493406642366759
ENSG00000079277	MKNK1	0.309585689982715	0.310025962044293	4.46908242934631	0.689354934896582
ENSG00000079308	TNS1	0.676822175207248	0.679135918587681	3.06623335717602	0.333136256715778
ENSG00000079332	SAR1A	0.150757303514343	0.150792793570654	7.19404630408793	0.849693338055003
ENSG00000079335	CDC14A	1.2148214883172	1.23495190831683	2.04928115534803	0.0713020400769943
ENSG00000079337	RAPGEF3	0.654344561822374	0.656603937985102	2.84807980267584	0.361536639758512
ENSG00000079385	CEACAM1	3.32718926311586	3.34490139545933	3.42935518170993	1.08140872638924e-12
ENSG00000079387	SENP1	0.309743778404273	0.309864313667505	6.17767250859714	0.689339554378344
ENSG00000079432	CIC	0.349996467841104	0.350418206282444	4.58470313836195	0.648765794052486
ENSG00000079459	FDFT1	-0.259921623684431	-0.259986963274706	7.50196745968544	0.74059726318956
ENSG00000079462	PAFAH1B3	-0.563728486325219	-0.56428034648247	4.88065434578288	0.439781420871548
ENSG00000079482	OPHN1	-0.190214196159854	-0.191121516658813	2.69431723432061	0.80965689467511
ENSG00000079616	KIF22	-0.542023279339079	-0.542411008870076	5.54214379348313	0.4584564524345
ENSG00000079691	CARMIL1	0.231393383521411	0.231710917458092	4.25922800802039	0.767335079848835
ENSG00000079739	PGM1	-0.230286272535469	-0.230799944231127	3.96602925558547	0.770146833011096
ENSG00000079785	DDX1	-0.340901175774177	-0.340952813179314	7.68043602806478	0.660364952795481
ENSG00000079805	DNM2	-0.0623596040721515	-0.0623784090036124	6.54615513423306	0.938783708504701
ENSG00000079819	EPB41L2	0.0262046404883341	0.0262111249666344	7.05157285130307	0.973833291602865
ENSG00000079950	STX7	-0.192642931637971	-0.192804947300667	5.11737187920497	0.807843219147106
ENSG00000079974	RABL2B	-0.0925819113646872	-0.0926595199876384	5.19294598896391	0.908599321787004
ENSG00000079999	KEAP1	0.0464048397106642	0.0464246144701041	5.94587125840723	0.953015112186532
ENSG00000080031	PTPRH	1.07317731467593	1.08500836138856	2.07052992617154	0.103195285752939
ENSG00000080189	SLC35C2	0.367514472999523	0.367996918614412	4.41795259672287	0.632028698701709
ENSG00000080200	CRYBG3	-0.0325636105557943	-0.032648423992789	4.15572515422966	0.968252251385488
ENSG00000080298	RFX3	0.280313869692634	0.281310731647938	3.35373542490183	0.718203917292867
ENSG00000080345	RIF1	0.0961066282744545	0.0961185853534646	8.02148330547283	0.904969316688822
ENSG00000080371	RAB21	-0.0152899578479455	-0.0153018268590717	5.71367284795953	0.985526051332158
ENSG00000080503	SMARCA2	-0.126272676829667	-0.126293903711698	7.39649879569669	0.874897874288961
ENSG00000080546	SESN1	0.438364508302564	0.439687357664455	3.46089172004015	0.560959080392367
ENSG00000080561	MID2	1.51713291583959	1.53135880967426	1.78719265599867	0.0110769851935088
ENSG00000080573	COL5A3	0	0	0.0848674494603483	1
ENSG00000080608	PUM3	-0.173306073398597	-0.173335753329441	7.74182165814439	0.827403374705855
ENSG00000080802	CNOT4	-0.198302357592485	-0.198493448509181	5.20076706869574	0.802120914402949
ENSG00000080815	PSEN1	0.319784069390203	0.319933466431432	6.33201511895339	0.679373602764077
ENSG00000080819	CPOX	-0.149425297737796	-0.14966065393686	4.09633908908231	0.851225791380729
ENSG00000080822	CLDND1	0.174369380079043	0.174761550663521	3.94294169466179	0.825206500874752
ENSG00000080823	MOK	0.0692224797097248	0.0694865229703398	2.98217594369486	0.929618573544195
ENSG00000080824	HSP90AA1	-0.615119673571831	-0.615132834740554	10.800401910722	0.385840763942342
ENSG00000080839	RBL1	-0.366316709569412	-0.36651267611791	5.80884740295305	0.636176135863791
ENSG00000080845	DLGAP4	0.131495882064416	0.131570957647381	5.87260443754339	0.868840762405605
ENSG00000080986	NDC80	-0.159231209362059	-0.159267812906012	7.0971304429061	0.841298422364379
ENSG00000081014	AP4E1	-0.0143806058560086	-0.0143970490373333	4.80639791373605	0.986429733446603
ENSG00000081019	RSBN1	0.160256734527578	0.160482805461063	4.50265188994931	0.838860032023645
ENSG00000081026	MAGI3	0.00123450414840078	0.00123784896031167	5.03091036663776	0.998022617756715
ENSG00000081041	CXCL2	2.62712124224078	2.63612717249314	6.59890449173876	7.43267925842419e-08
ENSG00000081059	TCF7	0.100550391002207	0.100976986554656	2.78276883960827	0.898355879180882
ENSG00000081087	OSTM1	-0.300410409373188	-0.300683430468608	5.21157784654345	0.700180928155508
ENSG00000081154	PCNP	-0.298961739954497	-0.299055085390632	6.59055679111666	0.701819941474172
ENSG00000081177	EXD2	0.327703799570907	0.329755373869532	2.31538702761929	0.671671740633174
ENSG00000081189	MEF2C	0.815643372169974	0.816348922302564	5.50352155322002	0.197142566045762
ENSG00000081237	PTPRC	-0.981369413420882	-1.03412801774646	1.33416770068266	0.277228980349081
ENSG00000081307	UBA5	-0.18784492798681	-0.188090373727471	4.62951370427289	0.812606460222388
ENSG00000081320	STK17B	-0.287289352903669	-0.287671207320748	4.66781264754669	0.713139594487934
ENSG00000081386	ZNF510	0.12648307769138	0.127154129201935	2.80741565345105	0.872409360206751
ENSG00000081665	ZNF506	0.285507579364109	0.287031847833032	2.51304870689865	0.713052160049777
ENSG00000081692	JMJD4	-0.441594996814377	-0.442216960390087	4.17366076189979	0.561250805568998
ENSG00000081721	DUSP12	0.314634252902082	0.315413541634344	3.56204648519336	0.683980173890262
ENSG00000081760	AACS	-0.384696043003831	-0.38508692008862	4.91138372112919	0.616254221403923
ENSG00000081791	KIAA0141	0.139519388002153	0.139604537144222	5.49425202415571	0.859280091413926
ENSG00000081803	CADPS2	-0.0292083845381134	-0.0292211348774104	6.11702137538055	0.971705161926782
ENSG00000081870	HSPB11	-0.537652003678667	-0.538047405468834	5.54223337735583	0.464187465970099
ENSG00000081913	PHLPP1	-0.446444150095183	-0.446733837577871	5.35198901759321	0.554607070524301
ENSG00000081923	ATP8B1	-0.134492142141708	-0.134559617669643	6.5799025064816	0.866426983087229
ENSG00000082068	WDR70	-0.12502725783198	-0.125122296454201	5.48821140949752	0.876083177138049
ENSG00000082074	FYB1	0.682040501189839	0.785703089937752	0.835752729060061	0.525912311323938
ENSG00000082126	MPP4	2.13788351701243	2.28759560382068	3.56958158621495	0.0326807518252335
ENSG00000082146	STRADB	-0.0922640500073033	-0.0925331347040965	3.14657054789642	0.908358920461411
ENSG00000082153	BZW1	-0.28381254468981	-0.28395441639864	6.36840862637749	0.716975163788298
ENSG00000082212	ME2	-0.344819756165083	-0.345249285066804	5.03929634867649	0.655775695995295
ENSG00000082213	C5orf22	-0.0130758325110437	-0.0130917381412199	4.50163206719668	0.987757910724371
ENSG00000082258	CCNT2	0.178722733323521	0.178946168251486	4.84405336403543	0.820139626708682
ENSG00000082269	FAM135A	0.390268512295136	0.390887133665403	4.23252973918073	0.609153633895271
ENSG00000082397	EPB41L3	-0.185116462047467	-0.185189887739606	6.98393233236956	0.815419144399113
ENSG00000082438	COBLL1	0.533620441398503	0.534011886970994	5.45403228450929	0.465244182786942
ENSG00000082458	DLG3	0.592078316287686	0.599227731501658	1.5771909538168	0.441849658815486
ENSG00000082497	SERTAD4	-0.293869008378741	-0.29472172573597	3.44281211689435	0.706094088318336
ENSG00000082512	TRAF5	-0.0231944129402749	-0.0232291337050227	3.93086358032676	0.977647895742861
ENSG00000082515	MRPL22	-0.132555922728712	-0.132640076746652	5.73136387220084	0.868020376276525
ENSG00000082516	GEMIN5	-0.258793399990967	-0.259272564558508	4.24930209139824	0.741465264650325
ENSG00000082641	NFE2L1	1.58207515290175	1.58239412980094	7.26260317471204	3.11149745670437e-06
ENSG00000082701	GSK3B	-0.338215210320646	-0.33834528608336	6.56736693496971	0.662824616362264
ENSG00000082781	ITGB5	0.120275997577925	0.120313839434329	6.53020023250525	0.87835595016468
ENSG00000082805	ERC1	-0.023321606767649	-0.0233251019763671	7.9273874078963	0.977635106896938
ENSG00000082898	XPO1	0.0191212800574155	0.019125326282478	7.3188776623827	0.979937957846448
ENSG00000082996	RNF13	0.695569869225426	0.696099692297458	5.32666777348328	0.306254967304239
ENSG00000083067	TRPM3	0.941770096186479	0.962437915355234	2.07614280524592	0.194792382503193
ENSG00000083093	PALB2	0.477901941603136	0.478471079661078	5.05303962184844	0.521222018325222
ENSG00000083097	DOPEY1	0.0806604460310251	0.080840737220834	3.8342758266476	0.91843540957322
ENSG00000083099	LYRM2	-0.137069557618354	-0.137107604824486	6.92295885279485	0.863636492717532
ENSG00000083123	BCKDHB	-0.485833420870554	-0.490506700005094	1.99208746908275	0.54611211103345
ENSG00000083168	KAT6A	-0.324935608902245	-0.325001958574081	7.12110687122817	0.676135297608175
ENSG00000083223	ZCCHC6	0.487625649490745	0.487905252512128	5.94541140356781	0.513150022182973
ENSG00000083290	ULK2	-0.161215070226753	-0.161441674726516	4.22230111124298	0.839352121786565
ENSG00000083312	TNPO1	0.409795706581876	0.409813038115325	9.5329905163991	0.592478352672321
ENSG00000083444	PLOD1	-0.529919160219067	-0.530129568521041	6.37778183446071	0.470465351951474
ENSG00000083454	P2RX5	0.321135954471204	0.323638093065958	2.04574935550071	0.6788328313174
ENSG00000083457	ITGAE	-0.320489819276194	-0.321095824255623	3.91467307758867	0.679815139084066
ENSG00000083520	DIS3	-0.32677337512246	-0.326898018665381	6.40162155214306	0.674192856901852
ENSG00000083535	PIBF1	0.376003687988767	0.376501072413979	4.83123594486526	0.622860983806669
ENSG00000083544	TDRD3	0.500066783496963	0.501010948264724	4.0262612902634	0.499081297891412
ENSG00000083635	NUFIP1	0.384486430494506	0.38518115028007	4.42320780023771	0.614535138952602
ENSG00000083642	PDS5B	0.0188644358246024	0.0188685712813844	7.13676736062735	0.981067237233497
ENSG00000083720	OXCT1	-0.174757338062934	-0.175010039017818	4.45512398219099	0.825710855126513
ENSG00000083750	RRAGB	0.603119309025495	0.605764504107592	2.96357074304666	0.40254287689635
ENSG00000083799	CYLD	1.47592994257006	1.47667582266935	6.90742656569929	7.28933249335465e-05
ENSG00000083812	ZNF324	0.127124027411711	0.127668472736465	2.56365513743974	0.872376815778711
ENSG00000083844	ZNF264	-0.433076059250449	-0.433761779468493	4.19701949209956	0.567307298349498
ENSG00000083845	RPS5	-0.163456233895484	-0.163468007901015	8.86514785942176	0.837276765956709
ENSG00000083896	YTHDC1	-0.214646824592537	-0.214688460061543	7.52567793909799	0.785745792091221
ENSG00000083937	CHMP2B	0.507981177664059	0.508280440923609	5.68464088010896	0.491008901086634
ENSG00000084070	SMAP2	0.24719839699475	0.247658267916393	4.1182521147616	0.751507611701888
ENSG00000084072	PPIE	-0.0874619820226295	-0.0875165785884734	5.47505367249052	0.913414040356786
ENSG00000084073	ZMPSTE24	0.0632619966221564	0.0632860301588688	6.38215280057816	0.937000739672477
ENSG00000084090	STARD7	-0.261977030797134	-0.262033672085174	6.89193629948171	0.738537045930883
ENSG00000084092	NOA1	0.0412655781613669	0.0413185906239273	4.69013373163484	0.958241664386931
ENSG00000084093	REST	0.335302204226681	0.335367918972294	7.36163467723365	0.664172236689186
ENSG00000084112	SSH1	0.728243904033378	0.728396073647685	7.33534578642707	0.273998843101934
ENSG00000084207	GSTP1	-0.61175345960122	-0.611773302933422	9.86515891825222	0.39455861535737
ENSG00000084234	APLP2	-0.347464008423498	-0.347484767266764	9.24816046036763	0.654013265751357
ENSG00000084444	FAM234B	-0.0241508276926611	-0.0242909529121623	2.10656773916356	0.976076349052879
ENSG00000084463	WBP11	-0.0241395902282338	-0.0241431744219256	7.86115734470446	0.976818486093232
ENSG00000084623	EIF3I	-0.318668798842034	-0.318742994262506	7.4903047044767	0.68232828529626
ENSG00000084636	COL16A1	1.65418167079289	1.71768286516846	1.68121932523146	0.0326297347810619
ENSG00000084652	TXLNA	0.167794331942104	0.167841742048887	6.64079210118898	0.831291564599427
ENSG00000084676	NCOA1	0.462062167081177	0.462544936538167	4.67062137377485	0.537408678071598
ENSG00000084693	AGBL5	0.202827192874411	0.203080275559399	4.4578966760286	0.795633421584497
ENSG00000084710	EFR3B	-0.379486061129312	-0.380228949434769	4.26768881534616	0.622547328427871
ENSG00000084731	KIF3C	0.0630554506357276	0.0632123163578869	3.52046083264438	0.936103073200343
ENSG00000084733	RAB10	-0.117623101885124	-0.117646241279955	7.61232975427481	0.883477144230128
ENSG00000084754	HADHA	-0.295736375330037	-0.29577520474187	7.93486387762508	0.705103338509323
ENSG00000084774	CAD	-0.858870063886839	-0.85932139416739	5.740651688219	0.171280505341061
ENSG00000085063	CD59	-0.562345406691511	-0.56235771873994	10.8673121152445	0.438322911530129
ENSG00000085117	CD82	1.50235591902097	1.50256875101364	7.68611688582274	0.000445995143082441
ENSG00000085185	BCORL1	-0.241886232294067	-0.24223819437834	4.26787824469241	0.758587110751322
ENSG00000085224	ATRX	-0.116108958061184	-0.11612327257176	7.95570427326672	0.885631783868444
ENSG00000085231	AK6	-0.464637477556308	-0.464843791394086	6.17458944162325	0.536749828792017
ENSG00000085274	MYNN	0.10360751825174	0.10386827209991	3.57521604414498	0.895276083371741
ENSG00000085276	MECOM	0.238159755874425	0.238340388948529	5.54230309272256	0.760687586440117
ENSG00000085365	SCAMP1	0.442542728644395	0.442671627603937	6.76638749345356	0.559869285811955
ENSG00000085377	PREP	-0.0678530074599698	-0.0679773657674342	4.24337496397058	0.932778331289557
ENSG00000085382	HACE1	0.117196648884183	0.117632658789177	3.42229904459021	0.881790417989157
ENSG00000085415	SEH1L	0.243139412650854	0.243362426579587	5.07919758407839	0.755579881083735
ENSG00000085433	WDR47	-0.0415210023570425	-0.0415926148579107	4.24905740422021	0.959175456796176
ENSG00000085449	WDFY1	0.604324461789738	0.604627804352154	6.16542380540803	0.394575088085573
ENSG00000085491	SLC25A24	0.0960896934956419	0.0961206061911901	6.40289240273016	0.904378612694457
ENSG00000085511	MAP3K4	-0.391533149805343	-0.392165402490366	4.1730148601191	0.608947319587159
ENSG00000085514	PILRA	-0.0204749449544855	-0.0211015880207997	1.17927550584085	0.976541257096423
ENSG00000085563	ABCB1	-0.0126284228573432	-0.0126300512104975	8.03813446486704	0.98832452022269
ENSG00000085644	ZNF213	0.155558020792458	0.156776285846023	2.12719996176458	0.843589831305745
ENSG00000085662	AKR1B1	0.375919931138033	0.375944667165816	8.93226635890752	0.62259656064506
ENSG00000085719	CPNE3	-0.10618634098258	-0.106236074658205	6.01349273267883	0.894610813347274
ENSG00000085721	RRN3	-0.0790368786613494	-0.0790717332766376	6.30171012156105	0.921980498260307
ENSG00000085733	CTTN	-0.0170076641561795	-0.0170111492796013	7.27617720972513	0.983909731672548
ENSG00000085760	MTIF2	-0.0617367701347355	-0.061758734036808	6.5402830631351	0.939329526486734
ENSG00000085788	DDHD2	-0.361740365049333	-0.362421142162823	4.03061850555562	0.638559101281201
ENSG00000085831	TTC39A	3.43918520102262	3.48318821886206	2.71055182903784	6.46184076524231e-09
ENSG00000085832	EPS15	0.228493674709256	0.228570392356559	6.69964484570651	0.770239726315273
ENSG00000085840	ORC1	0.105292716662117	0.105500753343055	3.93149922300796	0.893775669767433
ENSG00000085871	MGST2	-0.572957536085974	-0.57341465558434	5.40671139389779	0.428041331927955
ENSG00000085872	CHERP	-0.202292016885352	-0.20244067533534	5.32329916448042	0.798207395501124
ENSG00000085978	ATG16L1	0.211746108099137	0.212161315624191	3.84976396838002	0.787022506484942
ENSG00000085982	USP40	-0.100775655810293	-0.100835007727402	6.12195414211352	0.900391469032084
ENSG00000085998	POMGNT1	0.16045540935077	0.160918833927825	3.77848209266694	0.838440073033758
ENSG00000086015	MAST2	-0.485499817528935	-0.485866744905091	5.04662819743425	0.516384730796779
ENSG00000086061	DNAJA1	0.337780301554262	0.337820090180353	8.66340202719467	0.661530477115467
ENSG00000086062	B4GALT1	1.26948603967035	1.26956200364135	9.46796238050177	0.0038071788922037
ENSG00000086065	CHMP5	0.328135817932841	0.328193361192043	7.61107197919552	0.670792142095385
ENSG00000086102	NFX1	0.569508771166934	0.569677345558172	6.81023094358168	0.429091379789982
ENSG00000086189	DIMT1	-0.453939381078432	-0.454193143515404	5.6738426934765	0.547940737350148
ENSG00000086200	IPO11	-0.17792704547744	-0.178248897630282	4.22367830868752	0.822461996531914
ENSG00000086232	EIF2AK1	-0.333116131815773	-0.333188145714865	7.12821008128192	0.668022107008396
ENSG00000086300	SNX10	0.893545890779912	1.09906395211689	0.228113986948762	0.434352494938029
ENSG00000086475	SEPHS1	-0.630543313569626	-0.631429441939772	4.42041475079028	0.372042430169081
ENSG00000086504	MRPL28	-0.910106451650611	-0.911449652214123	4.55645651181722	0.154533196854417
ENSG00000086544	ITPKC	1.50057451273111	1.50401652601798	3.63554266895835	0.00109671606328602
ENSG00000086589	RBM22	0.0191829224808708	0.0191898779584984	6.391613972206	0.980733823757525
ENSG00000086598	TMED2	-0.284293265970005	-0.284509186587584	5.56735077691737	0.716283213110643
ENSG00000086619	ERO1B	0.864104316687493	0.865498941964353	4.27553715552151	0.166064087395031
ENSG00000086666	ZFAND6	0.109349378418507	0.109394988645297	6.23158059363735	0.890449161039375
ENSG00000086712	TXLNG	0.307698412504518	0.307881844418511	6.16910730402674	0.691375375212726
ENSG00000086730	LAT2	-0.424759277531139	-0.43380913271332	1.7518080936333	0.60702346431385
ENSG00000086758	HUWE1	-0.237355433783356	-0.237391957361539	7.72553682014134	0.763080187979149
ENSG00000086827	ZW10	-0.156173451731598	-0.156239890430003	6.06018525541063	0.844354466730428
ENSG00000086848	ALG9	-0.051375230532059	-0.0516205645706403	2.26841058692569	0.948930994227931
ENSG00000087008	ACOX3	-0.934885550581873	-0.938350036636321	3.16732098666298	0.140514740372873
ENSG00000087053	MTMR2	-0.303566322171206	-0.303778756948126	5.77669615910223	0.697096398024181
ENSG00000087074	PPP1R15A	0.971894859896465	0.97222504124639	7.42639946398095	0.0787100090919943
ENSG00000087076	HSD17B14	0.235810881368101	0.237317864394334	2.53755746353354	0.763666185924941
ENSG00000087077	TRIP6	0.0865126200335428	0.0865762561823389	5.60041647580849	0.913388882819313
ENSG00000087086	FTL	-1.04574608863161	-1.04578285350974	10.5012300375553	0.0454244584696763
ENSG00000087087	SRRT	0.0660170473606484	0.0660289887220669	7.63470291459202	0.93343983994957
ENSG00000087088	BAX	-0.454694499986667	-0.456144026130208	3.46312144703255	0.553678200339374
ENSG00000087095	NLK	0.108934624469577	0.109018183067648	5.42324896721268	0.890615283493016
ENSG00000087111	PIGS	-0.465488678378578	-0.465671856763979	6.16866324641942	0.535841660584811
ENSG00000087152	ATXN7L3	0.37092596701479	0.371162707649575	5.40930485583042	0.628474975900521
ENSG00000087157	PGS1	0.447765487153278	0.449471476582515	3.17619065925249	0.551429964913292
ENSG00000087191	PSMC5	-0.175475994323022	-0.1755164084182	6.96911016818722	0.82497800977467
ENSG00000087206	UIMC1	0.590374997168815	0.590694914599451	5.97312957427827	0.408469796087774
ENSG00000087237	CETP	1.51033945037162	1.52113112308439	2.66038463120496	0.0171886978234637
ENSG00000087253	LPCAT2	0.407071778196397	0.40802834945648	3.7990041849667	0.591682733508838
ENSG00000087263	OGFOD1	0.146791305669601	0.146810309072173	7.77586239741829	0.851686114466083
ENSG00000087266	SH3BP2	-0.383217492918295	-0.383608442827358	4.99863729097966	0.618465188343697
ENSG00000087269	NOP14	-0.0954325526031853	-0.0954798796486558	6.23932195411088	0.906027845854307
ENSG00000087274	ADD1	-0.475455459684848	-0.475610007847059	6.57862008411592	0.528077525745923
ENSG00000087299	L2HGDH	0.00796029648395708	0.0079662395477842	4.34435808086926	0.991341657785324
ENSG00000087301	TXNDC16	0.0718555994700753	0.0719073310416255	5.38380181995609	0.927260714993878
ENSG00000087302	RTRAF	-0.148905962163607	-0.148937757709356	7.17361615069835	0.85208435655791
ENSG00000087338	GMCL1	-0.427012362504192	-0.427266821599779	5.60652808250495	0.575354878710749
ENSG00000087365	SF3B2	-0.0293519164574703	-0.0293544298277998	8.68493103512136	0.971662443033238
ENSG00000087448	KLHL42	-0.155348375001485	-0.155477726819917	5.10364208804823	0.845179775948233
ENSG00000087460	GNAS	0.332926567757171	0.332953322724714	8.95283914294317	0.665606474921
ENSG00000087470	DNM1L	-0.227906364551463	-0.227943769008214	7.59280285489731	0.772500665261619
ENSG00000087502	ERGIC2	-0.413855632118441	-0.414120272935206	5.8468362944348	0.587213960469308
ENSG00000087586	AURKA	-0.30266021410997	-0.302739138987617	6.87495436217258	0.698166282963519
ENSG00000087842	PIR	-0.261589748935829	-0.261963954198947	4.57376097028392	0.738954955340087
ENSG00000087884	AAMDC	-0.391197466504361	-0.391396563486015	5.58461221677532	0.610779332784185
ENSG00000087903	RFX2	0.491532366289522	0.492232519983744	4.25018119770962	0.507370312677574
ENSG00000087995	METTL2A	-0.488955349309465	-0.489440983227406	5.10471320195035	0.511482108702351
ENSG00000088035	ALG6	-0.327305968346785	-0.328251508101033	3.57437384062376	0.67256211730954
ENSG00000088038	CNOT3	-0.0446715482584282	-0.0447468140636655	4.30894179825036	0.95622487220509
ENSG00000088179	PTPN4	-0.191530979220591	-0.191821019560518	4.06321399647741	0.809006743435557
ENSG00000088205	DDX18	-0.193719673553812	-0.193751575593062	7.65662822771078	0.80670722880783
ENSG00000088247	KHSRP	-0.269838660941823	-0.269850421318765	9.25380625170385	0.731407029745086
ENSG00000088256	GNA11	-0.0782900565244475	-0.0783224817203797	6.10347405161269	0.922697180784303
ENSG00000088280	ASAP3	-0.418829860321064	-0.420960801858828	2.60257204913872	0.582228514492882
ENSG00000088298	EDEM2	-0.0167081535264507	-0.0167695348660997	2.92354586402693	0.984060940880389
ENSG00000088305	DNMT3B	-0.949150944997822	-0.955814896851029	2.39169540418772	0.165864853038358
ENSG00000088325	TPX2	-0.722362070817187	-0.722430538069997	8.30773982517749	0.281151102518857
ENSG00000088356	PDRG1	0.358595450894051	0.358810874332955	5.93709031783905	0.642102578344767
ENSG00000088367	EPB41L1	-0.513282872601218	-0.513371310032123	7.29202970466585	0.487310784290715
ENSG00000088387	DOCK9	-0.00973408367097188	-0.00974407101364663	5.16153495925284	0.991092355610835
ENSG00000088448	ANKRD10	0.00666906622576381	0.00668040282020894	4.73821561845528	0.992853537429453
ENSG00000088538	DOCK3	-0.107191736564305	-0.108228465790621	2.09607432221885	0.893071291506664
ENSG00000088682	COQ9	0.0410437622908429	0.0411605522603748	3.39970189781133	0.958098248374276
ENSG00000088726	TMEM40	-0.237914414690232	-0.24128814460736	2.06955656238797	0.762356013730102
ENSG00000088727	KIF9	-0.567631535274746	-0.571241858709853	2.54289317294416	0.441118821244213
ENSG00000088766	CRLS1	-0.269046484130625	-0.26960425016375	3.96635143022759	0.732207278700887
ENSG00000088808	PPP1R13B	-0.308984101569362	-0.310105065577324	3.06698147169367	0.690872068210135
ENSG00000088812	ATRN	-0.282165062880732	-0.282543274340505	4.35232499669913	0.718343772124938
ENSG00000088826	SMOX	1.18297348182042	1.18914676674853	3.67797896459065	0.0359654330047715
ENSG00000088832	FKBP1A	-0.663870207710429	-0.663934254404762	8.6827499349329	0.339044507528913
ENSG00000088833	NSFL1C	0.328114950182041	0.328208068342998	7.0485383005771	0.671139569827719
ENSG00000088836	SLC4A11	0.343971269247275	0.345489276614837	2.51389597355766	0.656759417166038
ENSG00000088854	C20orf194	0.153805232564673	0.154324495883055	3.13113845329903	0.845057383053399
ENSG00000088876	ZNF343	-0.262145740121645	-0.263165151630873	3.03503036917143	0.737635303235987
ENSG00000088888	MAVS	-0.229835378817607	-0.229907111838103	6.38068495699387	0.770583222874729
ENSG00000088899	LZTS3	0.196168464450333	0.196679403234474	3.45788809580925	0.802446050580488
ENSG00000088930	XRN2	0.151960696346967	0.151979531132172	8.16269655524172	0.847355582323833
ENSG00000088970	KIZ	-0.00164316072058475	-0.00165944882130562	2.64541538709891	0.998720588910444
ENSG00000088986	DYNLL1	-0.60975943019987	-0.609884215968877	7.57359003910657	0.39068153155062
ENSG00000089006	SNX5	-0.294914987253305	-0.294995344129546	6.81948727695855	0.705840522132583
ENSG00000089009	RPL6	-0.673709107233662	-0.673890617698167	7.2613859597683	0.327957614786501
ENSG00000089022	MAPKAPK5	-0.129514749763117	-0.129736041130682	4.13052758711898	0.871001805047994
ENSG00000089041	P2RX7	1.0523460668637	1.05533610821376	4.38908313357227	0.065700018610181
ENSG00000089048	ESF1	-0.179926536335985	-0.179963772323091	7.63615536358368	0.820535222378934
ENSG00000089050	RBBP9	0.312574374246115	0.313668821183147	3.29358529158147	0.685897317979514
ENSG00000089053	ANAPC5	-0.524902193476587	-0.525068369576298	6.54118102807095	0.47553062566053
ENSG00000089057	SLC23A2	-0.560325428713255	-0.563697075768375	2.59559903747327	0.447548291463307
ENSG00000089060	SLC8B1	0.714580976775752	0.715017772379962	5.58695174637525	0.287837752244212
ENSG00000089063	TMEM230	-0.637163853684412	-0.637883922542901	5.06892673399806	0.370929152879038
ENSG00000089091	DZANK1	0.269746534064652	0.272150489600173	2.23717615072169	0.729929889872841
ENSG00000089094	KDM2B	-0.138627013156181	-0.13873835818696	4.96470924612846	0.861974352221541
ENSG00000089123	TASP1	-0.465209761417994	-0.468558432712154	2.17406461600633	0.542408413423551
ENSG00000089127	OAS1	2.01529117372496	2.01562756144829	8.16149321211166	6.1067297386423e-07
ENSG00000089154	GCN1	-0.311353307884999	-0.311435784478089	6.80642495358951	0.689551976333614
ENSG00000089157	RPLP0	-0.630334523961029	-0.630352130891846	10.155656583785	0.370750285869561
ENSG00000089159	PXN	-0.249227418454699	-0.250322388452277	2.91976526838581	0.750454566836106
ENSG00000089177	KIF16B	0.393354869923797	0.39462818993674	3.24295974600053	0.605178419693083
ENSG00000089195	TRMT6	0.0499586944911817	0.0499980345075314	5.70944576648923	0.949920152579193
ENSG00000089220	PEBP1	-0.283347276315485	-0.28335801197851	9.61942298831747	0.717950850793694
ENSG00000089234	BRAP	0.570801816328786	0.571357927106045	5.10943172012064	0.428248300047039
ENSG00000089248	ERP29	-0.269729481211972	-0.269758832814375	8.13524111109055	0.731064992488801
ENSG00000089280	FUS	0.555932632247368	0.555978400029613	8.60961738428013	0.442700200724008
ENSG00000089289	IGBP1	0.409609122627742	0.409837576317861	5.82056394228834	0.596382043281349
ENSG00000089327	FXYD5	-0.176915029671176	-0.177216672433985	4.57346938756817	0.823439244319868
ENSG00000089335	ZNF302	0.625818852937517	0.626832601433472	4.33865562007409	0.380038325115354
ENSG00000089351	GRAMD1A	0.528171672700264	0.528449309217259	5.92368974057834	0.471849056378568
ENSG00000089486	CDIP1	-0.54490832906888	-0.54911439865191	2.18187064417917	0.475614612129041
ENSG00000089597	GANAB	-0.6711920705796	-0.67123937389671	8.48483951375906	0.354726199819493
ENSG00000089639	GMIP	0.0413082654170842	0.0413953781830663	3.26348373899321	0.957821449102541
ENSG00000089682	RBM41	-0.12505287965512	-0.125182427324547	4.7932475334688	0.875537869563781
ENSG00000089685	BIRC5	-1.00518669788584	-1.00550236131032	6.70937247793847	0.0623997351259879
ENSG00000089693	2	-0.197289930219189	-0.197360059341206	6.68780461772246	0.803790490640838
ENSG00000089737	DDX24	0.0140945194953536	0.0140962120420921	8.21638709357282	0.985725485641847
ENSG00000089775	ZBTB25	0.345325652331504	0.346568173856256	3.11801682304428	0.653098941008795
ENSG00000089818	NECAP1	0.485995774943259	0.486959136666686	4.02563699045132	0.521204591072141
ENSG00000089820	ARHGAP4	-1.04303725620894	-1.04383017055005	5.25230084429922	0.11802310342609
ENSG00000089876	DHX32	0.254705073620575	0.255729617447084	3.04513815679957	0.744092093022543
ENSG00000089902	RCOR1	-0.318199864299753	-0.318530151288088	5.0200481429541	0.682367812877573
ENSG00000089916	GPATCH2L	0.0862833905154	0.0863400380324856	5.59965446791224	0.91335689925294
ENSG00000090006	LTBP4	0.075340839416446	0.0755608926645413	3.22295610507458	0.923515557828933
ENSG00000090013	BLVRB	-0.527394222271197	-0.527828958811659	5.30524559283324	0.47313815313014
ENSG00000090020	SLC9A1	1.21386578024273	1.21528476567468	4.80248137894274	0.0119271372057301
ENSG00000090054	SPTLC1	0.206393374622731	0.206841559141734	4.12705457873622	0.792395542894947
ENSG00000090060	PAPOLA	-0.253299840084742	-0.253334709948881	7.98813426213621	0.747214686765638
ENSG00000090061	CCNK	0.602298020737549	0.603755751161799	3.86565253333376	0.402232704448493
ENSG00000090238	YPEL3	-0.115053746630467	-0.115140389352689	5.15376643186829	0.886139367023335
ENSG00000090263	MRPS33	-0.300449822537606	-0.300594875271143	6.15479501259198	0.700287683201647
ENSG00000090266	NDUFB2	-0.700544493240087	-0.700757036108223	6.88949293926886	0.302009602293418
ENSG00000090273	NUDC	-0.154987736983257	-0.155023608270361	7.20776010686613	0.846014553538979
ENSG00000090316	MAEA	-0.218094247365865	-0.218229522093795	5.62651345820813	0.782361409521966
ENSG00000090339	ICAM1	2.43867956075895	2.44619840630802	5.03196024799359	8.24373030114415e-10
ENSG00000090372	STRN4	-0.177365554946231	-0.177757188170354	4.09492352140707	0.822914318860777
ENSG00000090376	IRAK3	0.82108027998187	0.821584690999576	5.60871946019368	0.191485110854073
ENSG00000090432	MUL1	-0.131417118990416	-0.131483454942542	5.73623769758867	0.869292316116898
ENSG00000090447	TFAP4	-0.365021389992163	-0.365974364069091	3.26556760050963	0.635755921579679
ENSG00000090470	PDCD7	-0.0954269819527299	-0.0954798659136162	5.80674582413501	0.906193411200092
ENSG00000090487	SPG21	0.0251209413517018	0.0251394220168992	5.58754648783199	0.974040255912648
ENSG00000090520	DNAJB11	0.1718223002627	0.171859829213408	7.33789177548855	0.827720413358086
ENSG00000090530	P3H2	-0.537421315383048	-0.537702692297173	6.1929128679455	0.462910631828327
ENSG00000090565	RAB11FIP3	-0.382523373064576	-0.383086442111647	4.20432521262188	0.61801397408688
ENSG00000090581	GNPTG	-0.419013727248775	-0.419517836608391	4.93697903530181	0.581594010375954
ENSG00000090612	ZNF268	-0.290140827655724	-0.290734239719477	4.11223737566769	0.71003523905645
ENSG00000090615	GOLGA3	-0.231151854959963	-0.231227104930683	6.47367182099912	0.769256243912679
ENSG00000090621	PABPC4	-0.241540787240112	-0.24157369859742	7.95472346267248	0.758919069565544
ENSG00000090674	MCOLN1	0.0157524313198984	0.0159250977120183	2.01050065056942	0.98417892131772
ENSG00000090686	USP48	-0.494046893334785	-0.494085607464688	8.56956689997439	0.507201741006569
ENSG00000090776	EFNB1	1.19864623324876	1.20194573546577	4.13768857300613	0.0222152584710327
ENSG00000090857	PDPR	-0.346945387735867	-0.34702395060033	6.78271043292908	0.6543959015341
ENSG00000090861	AARS	0.499682588358138	0.499795276933494	6.79471088087562	0.499634189013357
ENSG00000090863	GLG1	-0.332168368677938	-0.332238051108613	7.29329803500484	0.668967286866775
ENSG00000090889	KIF4A	-0.396425143411456	-0.396506621672875	7.28147324746573	0.609728238297238
ENSG00000090905	TNRC6A	-0.185682871209982	-0.185725204275506	6.88165027326986	0.814737932283635
ENSG00000090924	PLEKHG2	0.165487352336739	0.165896071332626	3.68168046540726	0.833353715265363
ENSG00000090971	NAT14	-0.462245290078762	-0.462722376387468	4.65794260714291	0.541825084114636
ENSG00000090975	PITPNM2	-0.200232174933577	-0.201250501659856	2.44568297310751	0.801781540011019
ENSG00000090989	EXOC1	0.118940685776716	0.11898524607773	6.37550608384132	0.881202717590295
ENSG00000091009	RBM27	0.0425047326356882	0.0425680964515228	4.36466485334922	0.956861938065774
ENSG00000091039	OSBPL8	-0.256552663724604	-0.256628381806369	6.786100237785	0.744506073598143
ENSG00000091073	DTX2	0.0122222953961246	0.0122305166794117	4.91795249844034	0.986691962150603
ENSG00000091127	PUS7	-0.0508570624949849	-0.0509667853109462	4.0895570116366	0.949720073388279
ENSG00000091129	NRCAM	2.22253693181852	2.22573104853306	4.55013207456715	2.12621899701836e-06
ENSG00000091136	LAMB1	0.0699212412270427	0.0699327309670477	7.92378121213943	0.929855232659708
ENSG00000091137	SLC26A4	0.185174526150395	0.193770410272549	2.41782177652391	0.849900991847878
ENSG00000091140	DLD	-0.451282522440819	-0.451565911684438	5.7558775544652	0.552356028710813
ENSG00000091157	WDR7	0.172337093753953	0.172671364856223	3.74645869504973	0.826441753097285
ENSG00000091164	TXNL1	0.0990391082205309	0.0991199822034681	5.41319403652388	0.900205520019423
ENSG00000091317	CMTM6	-0.166032249558132	-0.166084715300932	6.60070630457903	0.836242346498028
ENSG00000091409	ITGA6	-0.452462014344492	-0.452782734544138	5.55211042380062	0.548442895101683
ENSG00000091428	RAPGEF4	-0.739780968272888	-0.740026748668449	6.7862650254958	0.264666280778882
ENSG00000091436	MAP3K20	-0.86636485079241	-0.866490166638897	7.78498916523415	0.151908624688344
ENSG00000091483	FH	-0.666183427269562	-0.66674188068571	5.46808274760588	0.339014244116314
ENSG00000091490	SEL1L3	-0.195919548484559	-0.196000580050478	6.33838900631337	0.804680580567113
ENSG00000091527	CDV3	0.0988146045307623	0.0988192506745839	9.56562376296032	0.901044128077135
ENSG00000091542	ALKBH5	-0.0606951740140813	-0.0607240336128301	5.77954784670909	0.940311538730073
ENSG00000091592	NLRP1	-0.269681154365545	-0.270024560451149	4.49026058559218	0.730829488100005
ENSG00000091640	SPAG7	-0.34338579175827	-0.343461472079224	7.34831163817688	0.658390589118257
ENSG00000091651	ORC6	0.109193170507451	0.109261208400161	5.57848364008714	0.890261998114005
ENSG00000091656	ZFHX4	-0.959344318669225	-0.969893908482972	1.80888637418691	0.168338922704236
ENSG00000091732	ZC3HC1	-0.0522447024376511	-0.052301983318824	4.64879038220595	0.948480685150688
ENSG00000091844	RGS17	0.758728337850813	0.769158023420076	1.68183949764555	0.313527600627753
ENSG00000091879	ANGPT2	1.18851218059839	1.19547868902212	3.9623405439902	0.0353416019064175
ENSG00000091947	TMEM101	-0.477613293339761	-0.477947106778343	5.54056454159002	0.52329476742468
ENSG00000091972	CD200	0.439802560520482	0.440788216948092	3.84551703091214	0.559669019954801
ENSG00000091986	CCDC80	-0.0137818756392225	-0.0137842040059846	7.2373101334649	0.988502284899711
ENSG00000092010	PSME1	0.443022052767983	0.443073403164533	8.34421091213945	0.561433035672373
ENSG00000092020	PPP2R3C	0.198456163593963	0.198847539172467	4.35058280230632	0.80026985113521
ENSG00000092094	OSGEP	-0.174727245329153	-0.175241233420025	3.35296055511936	0.825455224043486
ENSG00000092108	SCFD1	-0.110927707778461	-0.110969202887901	6.43548284262915	0.890041772870104
ENSG00000092140	G2E3	-0.693091018657637	-0.693423394580246	6.06262521682551	0.309496301017902
ENSG00000092148	HECTD1	-0.385342958559864	-0.385436168966198	7.16024549806717	0.619082299848073
ENSG00000092199	HNRNPC	-0.172984165563545	-0.173000393853725	8.95589863095832	0.829240205339308
ENSG00000092200	RPGRIP1	0.80298328462288	0.887254197863042	0.84862037738831	0.458530756734302
ENSG00000092201	SUPT16H	-0.644128725753977	-0.644182351103449	8.71995330987021	0.35696315540542
ENSG00000092203	TOX4	0.341773202565661	0.341869085557402	6.85978386539702	0.657149491844848
ENSG00000092208	GEMIN2	-0.324610799991445	-0.325909887887957	3.20502123208944	0.677045183278375
ENSG00000092330	TINF2	0.322898014025598	0.323161993074187	5.39671663952188	0.676294767546886
ENSG00000092439	TRPM7	0.362950278716926	0.363166781596203	5.72701944969003	0.637141287591954
ENSG00000092445	TYRO3	0.135892177242102	-0.136089078771821	4.19739834986214	0.864700360897505
ENSG00000092470	WDR76	-0.137638807532694	-0.137693604907219	6.00069707468155	0.863266839656459
ENSG00000092531	SNAP23	-0.141860042968792	-0.141942324244414	6.01078458219059	0.858666938869276
ENSG00000092758	COL9A3	0.290812774331853	0.29746893470672	1.63767201423151	0.716098742270432
ENSG00000092820	EZR	-0.248972795110488	-0.248997839853978	8.46645094244826	0.751567117370476
ENSG00000092841	MYL6	-0.764966460410604	-0.765005238996071	9.30708925323769	0.241222884901947
ENSG00000092847	AGO1	-0.351118101736067	-0.351407851341101	4.96831387070979	0.649767329030943
ENSG00000092853	CLSPN	-0.192555124379287	-0.192571269760429	8.50384853581603	0.807994094552642
ENSG00000092931	MFSD11	0.424394164684661	0.425141175327533	4.0687460172657	0.57461572663834
ENSG00000092964	DPYSL2	-0.139552652902893	-0.139564865342321	8.40730578854414	0.861309550289235
ENSG00000092969	TGFB2	0.0792665403549508	0.0793097317057376	6.43355486902369	0.919680923625699
ENSG00000092978	GPATCH2	0.0861302679530236	0.0862117513122036	4.94903951663374	0.913459613223799
ENSG00000093000	NUP50	-0.254599402233661	-0.2547003141956	6.55972895826907	0.745869937275576
ENSG00000093009	CDC45	-0.0156132511278865	-0.0156232923151019	5.43180235672362	0.985222109944327
ENSG00000093010	COMT	0.195222110127349	0.195292794104253	6.57940426753596	0.802579368060046
ENSG00000093144	ECHDC1	0.277528156696796	0.277666913019478	6.13785989228558	0.72138595789187
ENSG00000093167	LRRFIP2	0.399631599458744	0.399778924960148	6.63983795678471	0.604182404594199
ENSG00000093183	SEC22C	0.0902460681484738	0.0902913559282952	5.71913246805697	0.909714178807123
ENSG00000094631	HDAC6	-0.25273719658757	-0.252843452155089	6.28049830065442	0.749120928304445
ENSG00000094804	CDC6	-0.0307078677832343	-0.030715019864175	7.02293176154516	0.970297946892133
ENSG00000094841	UPRT	0.169903312496713	0.170473887811932	2.96474354760007	0.828748947136688
ENSG00000094880	CDC23	-0.351800401333576	-0.352494541887704	4.1556234558721	0.648347122320001
ENSG00000094914	AAAS	-0.42672410655474	-0.429035341108811	2.79544362414575	0.576833195552334
ENSG00000094916	CBX5	-0.732850502083333	-0.732976114762139	7.68541243767055	0.271860287515018
ENSG00000094975	SUCO	0.647895870767373	0.648076221107353	6.82012891423579	0.351448590011143
ENSG00000095002	MSH2	-0.0294055919336626	-0.0294210989745746	5.9554213098213	0.971488090415678
ENSG00000095015	MAP3K1	-0.142169197885869	-0.142296653990057	5.00703926366759	0.858411397896929
ENSG00000095066	HOOK2	0.182269597978849	0.182606460544719	4.08193298763279	0.81648686679345
ENSG00000095139	ARCN1	-0.285553097537773	-0.285694997171721	6.23717238697072	0.715081179598102
ENSG00000095209	TMEM38B	0.848042648625328	0.849970244379348	3.65715624054707	0.188376354921337
ENSG00000095261	PSMD5	-0.370055687927096	-0.370448824706691	4.89779055523112	0.630864618363046
ENSG00000095303	PTGS1	-0.19700298503978	-0.199391332878797	1.91333634842729	0.817230138691105
ENSG00000095319	NUP188	-0.871051507737478	-0.874403165675525	3.41458309095325	0.179534816703886
ENSG00000095321	CRAT	-0.362535095629065	-0.362992214989345	4.45821093727961	0.638065419857383
ENSG00000095370	SH2D3C	0.656052886290452	0.656717798295189	5.32298665921996	0.344450729613977
ENSG00000095380	NANS	-0.0571456118211938	-0.0571578070341656	7.12848285444162	0.944307308251108
ENSG00000095383	TBC1D2	-0.268879097242349	-0.269124838794631	5.2206995848297	0.731631526089784
ENSG00000095485	CWF19L1	0.193418808945086	0.19369119572599	4.71151358785131	0.80543846988936
ENSG00000095564	BTAF1	0.0851910587813196	0.085248776384636	5.61696925362534	0.914746684535663
ENSG00000095574	IKZF5	-0.105807473821511	-0.106023881754601	3.90156160042923	0.894726706597072
ENSG00000095637	SORBS1	-0.486826859668212	-0.48718173412898	5.27700674296784	0.51375655553827
ENSG00000095739	BAMBI	0.317204925414343	0.319320122934359	2.69093241336454	0.681596451939215
ENSG00000095752	IL11	-1.48058873915122	-1.52228701808685	2.33122669928462	0.0959032686647429
ENSG00000095787	WAC	0.356828335574494	0.356858113742881	8.62286782654652	0.64479438750116
ENSG00000095794	CREM	0.924880836008136	0.925901095167094	5.2852667909467	0.115677753982505
ENSG00000095906	NUBP2	-0.539403634378903	-0.540387607635063	4.03973842553989	0.464943823681732
ENSG00000095951	HIVEP1	0.445802218808429	0.446069512279071	5.81097686725975	0.55395443664532
ENSG00000096060	FKBP5	0.0575011365942336	0.0575074909678907	7.77561745146102	0.943075813983585
ENSG00000096063	SRPK1	-0.171185926328886	-0.171235220144688	6.77069109665117	0.829278862486713
ENSG00000096070	BRPF3	0.622706260077696	0.623754150556847	4.24555889299394	0.378327533915418
ENSG00000096092	TMEM14A	-0.62552075132102	-0.626472677763751	4.30669291224419	0.381733060913718
ENSG00000096093	EFHC1	0.332770245188347	0.334164462648577	3.35407085263987	0.665679876123457
ENSG00000096384	HSP90AB1	-0.4764343497799	-0.476442209727363	11.2120943197544	0.524913814182401
ENSG00000096401	CDC5L	0.00626336868520935	0.00626466555865762	7.26408674906653	0.993186988799887
ENSG00000096433	ITPR3	-0.127428803901988	-0.127526750757657	5.45574366682738	0.873332722055918
ENSG00000096654	ZNF184	0.143886554961051	0.14466593840329	2.56738745863079	0.856425569149276
ENSG00000096696	DSP	3.55906155741414	3.56586232341967	5.77880269754224	6.90203814776912e-12
ENSG00000096717	SIRT1	0.0362472403658387	0.0363001437858828	4.54292787390279	0.963122858977558
ENSG00000096746	HNRNPH3	-0.679183840575131	-0.679299399362106	7.96127476533802	0.322677602951658
ENSG00000096872	IFT74	0.495661848047641	0.496306324893145	4.66542509534928	0.503354202448744
ENSG00000096968	JAK2	1.17935458219269	1.18045967797187	5.30835091418372	0.0387062676780873
ENSG00000097007	ABL1	0.221919221683463	0.222071674193247	5.26868533491339	0.776726425358477
ENSG00000097021	ACOT7	-0.174814861696421	-0.17494215551148	5.28440988746577	0.825685629678131
ENSG00000097033	SH3GLB1	0.772457530255974	0.772590713648571	7.62733395537724	0.232641257377166
ENSG00000097046	CDC7	0.672586301129802	0.673720690877815	4.23171596016526	0.33282217780949
ENSG00000097096	SYDE2	0.0867722668233452	0.0871315064979098	2.67300174724548	0.912227125374634
ENSG00000099194	SCD	0.589521254202991	0.589591779774978	8.51576899693541	0.409086191980794
ENSG00000099204	ABLIM1	-0.284115707208531	-0.284192481533754	6.89611554255506	0.716548114391259
ENSG00000099219	ERMP1	-1.137926267862	-1.1390067084944	5.28132691959611	0.024600713848587
ENSG00000099246	RAB18	-0.0725072254863102	-0.0725306410468226	6.54658998037272	0.929123661693185
ENSG00000099250	NRP1	0.454231414228263	0.454431479089375	6.79390676098678	0.548789717949243
ENSG00000099251	HSD17B7P2	-0.215106827617559	-0.219535660771905	1.93973254223512	0.795873095327632
ENSG00000099256	PRTFDC1	-0.429104984360544	-0.431114970539243	2.6587386281555	0.572692197673658
ENSG00000099260	PALMD	-0.646691599071723	-0.646924015611912	6.37436315920892	0.374680457637502
ENSG00000099282	TSPAN15	-0.415110077281452	-0.41606497525599	3.54028266204451	0.586681388155034
ENSG00000099290	WASHC2A	1.118719867527	1.11941551505532	6.02371274377047	0.0345657084603993
ENSG00000099326	MZF1	0.207318968188523	0.207891572307236	3.37324669414707	0.791292430723
ENSG00000099330	OCEL1	-0.210396774055916	-0.210932473929709	3.56351150708277	0.789891338794162
ENSG00000099331	MYO9B	-0.0979997934467498	-0.0980693964759394	5.64688060776656	0.902757840973543
ENSG00000099337	KCNK6	-0.300678394333237	-0.300894751885205	5.43630239535713	0.699993902945101
ENSG00000099341	PSMD8	-0.349081876341315	-0.349116967544758	8.22743379092805	0.652373031228019
ENSG00000099364	FBXL19	-0.335887666557336	-0.338764278464004	1.99040005680597	0.669565952399151
ENSG00000099377	HSD3B7	-0.103198969260492	-0.103563367544821	3.10944619004325	0.898306507963128
ENSG00000099381	SETD1A	-0.278533917903824	-0.279037183350564	4.09936122558692	0.721806780594352
ENSG00000099385	BCL7C	-0.449172429160483	-0.450963845826323	3.03484693028605	0.552312526878265
ENSG00000099622	CIRBP	-0.163691238466906	-0.163749067698916	6.24039581716066	0.837007120483843
ENSG00000099624	ATP5F1D	-0.866233733532235	-0.873626396559584	2.24112021289641	0.217033865745566
ENSG00000099783	HNRNPM	-0.528999321228231	-0.52906161461208	8.36437895473915	0.471519064097447
ENSG00000099785	MARCH2	-0.2346254272667	-0.235664341602643	2.92033863879809	0.765067474823981
ENSG00000099795	NDUFB7	-1.14966281751327	-1.15052079812613	5.58388253019054	0.0855842219987273
ENSG00000099800	TIMM13	-0.892086212173653	-0.892161395847506	8.2832379887286	0.188843735000863
ENSG00000099804	CDC34	-0.430235798091204	-0.430579790828484	5.11590605890198	0.570926352662716
ENSG00000099810	MTAP	-0.341044799013293	-0.341311583347981	5.36342407296956	0.659717193807251
ENSG00000099814	CEP170B	0.182831778599307	0.183208877598807	3.66487324803267	0.815854530996038
ENSG00000099817	POLR2E	-0.717623694064992	-0.717646066670638	9.84462585578869	0.30142931957927
ENSG00000099821	POLRMT	-0.478702401820877	-0.481275127910616	2.48146445075639	0.526226283856567
ENSG00000099840	IZUMO4	0.00107757571042874	0.00110878361414064	1.9487214734334	0.998200434090456
ENSG00000099849	RASSF7	-0.254077678175063	-0.254442986010724	4.07180356947852	0.746460835439058
ENSG00000099860	GADD45B	0.0477751202741018	0.0477864509486429	7.03444689026518	0.951512132359176
ENSG00000099864	PALM	-0.718427959799709	-0.718656245319977	6.35922568164346	0.294851954805319
ENSG00000099875	MKNK2	-0.140996603742671	-0.141025168623385	6.87445984452911	0.860770731068655
ENSG00000099889	ARVCF	-0.204199322154087	-0.20480848860495	3.34398431357879	0.795927229696898
ENSG00000099899	TRMT2A	-0.425593538086476	-0.426529506748888	3.64462970797243	0.574724043972607
ENSG00000099901	RANBP1	-0.837787582076433	-0.838082494516405	6.71749478392013	0.176446461558137
ENSG00000099904	ZDHHC8	-0.386153381159931	-0.386586346101476	4.57658984511429	0.615732281612841
ENSG00000099910	KLHL22	-0.624110978630449	-0.625012704203404	4.2556263720247	0.381286299940417
ENSG00000099917	MED15	0.213014001932144	0.213603624328865	3.73498115471626	0.785730884682962
ENSG00000099937	SERPIND1	2.13939607347796	2.31272898067421	0.767852984833237	0.0373624619213724
ENSG00000099940	SNAP29	-0.119536086424622	-0.1196051744289	5.69674992242136	0.881675981650176
ENSG00000099942	CRKL	-0.290076353088353	-0.290394375248783	4.80722126225932	0.710462333650552
ENSG00000099949	LZTR1	0.0243665875264809	0.0243979359196015	3.97988261623311	0.974914951534499
ENSG00000099954	CECR2	0.959584829330528	1.09303093661578	0.748980226002474	0.429347099773522
ENSG00000099956	SMARCB1	-0.322648880919899	-0.322955992462097	4.89616238623702	0.678108349108183
ENSG00000099968	BCL2L13	0.925524142979309	0.92592261415805	6.24910308267186	0.10882780583508
ENSG00000099991	CABIN1	-0.212144619246831	-0.2122746553659	5.42414924833177	0.78834241468084
ENSG00000099992	TBC1D10A	0.0238937244541557	0.023943459286461	3.9867999095369	0.97499170167987
ENSG00000099995	SF3A1	-0.141967462040435	-0.142005903753844	6.83163070183424	0.861269870131764
ENSG00000099998	GGT5	-0.0892419037678651	-0.0893835205492166	4.42387846266113	0.911425886178397
ENSG00000100003	SEC14L2	-0.533012879798292	-0.533859118441776	3.99722884155557	0.472814322497114
ENSG00000100014	SPECC1L	-0.192007360589219	-0.192171097889712	5.07206898965224	0.808487774348066
ENSG00000100027	YPEL1	-0.714888539779467	-0.718447545505723	2.50369315098508	0.312843452320791
ENSG00000100028	SNRPD3	-0.563911805355375	-0.564121370101479	6.59138942150752	0.436328618739521
ENSG00000100029	1	-0.645503652649137	-0.646253074286605	4.92489751870457	0.363675058879134
ENSG00000100030	MAPK1	-0.127551394048014	-0.127589307349238	6.58160712497502	0.87327268324152
ENSG00000100034	PPM1F	-0.518012816791644	-0.518950303044892	4.09685685803827	0.483293593846507
ENSG00000100036	SLC35E4	0.139416644428715	0.139589994317527	4.71588898072285	0.859636387462901
ENSG00000100056	ESS2	0.115734065383693	0.116101073443338	3.12575123511944	0.883229328141504
ENSG00000100058	CRYBB2P1	1.06893120504569	1.07047524396358	4.16994023360814	0.0509432119006272
ENSG00000100060	MFNG	-0.805024340049475	-0.805327723518804	6.32801572206253	0.217514004043383
ENSG00000100065	CARD10	-0.799645584199524	-0.800823177839052	4.33619936136266	0.218663326575021
ENSG00000100075	SLC25A1	-0.605819604224354	-0.606450658974579	5.08818454033172	0.395191510530668
ENSG00000100083	GGA1	-0.303167836155138	-0.303369058429866	5.32679121732255	0.697562955947224
ENSG00000100084	HIRA	0.85353024344628	0.857455478693935	2.75490560423573	0.200790601518712
ENSG00000100092	SH3BP1	-0.475101546991144	-0.478661894625925	2.13538903872371	0.536312604026551
ENSG00000100097	LGALS1	-0.810703452204233	-0.810822160294906	8.15680406327473	0.199363777895526
ENSG00000100099	HPS4	0.02541114254348	0.0254335988107096	5.10699644278604	0.97419026642724
ENSG00000100100	PIK3IP1	1.44412588952444	1.44525454760081	4.92093888522855	0.00054625842554499
ENSG00000100105	PATZ1	-0.191063273487095	-0.19122479913026	4.98366128701285	0.809455742762108
ENSG00000100106	TRIOBP	-0.31768803215651	-0.317806014497797	6.324758330921	0.683468679690462
ENSG00000100109	TFIP11	0.290807533917344	0.292730679893931	2.79539876228366	0.708064015314856
ENSG00000100116	GCAT	-1.39219632280342	-1.39976366868679	2.74814667073842	0.0138610725980252
ENSG00000100124	ANKRD54	-0.272918860902053	-0.273645482862025	3.6827918353928	0.727079963780527
ENSG00000100138	SNU13	-0.335510620978891	-0.335546036749566	8.26851449962651	0.665748948054753
ENSG00000100139	MICALL1	0.57811508907355	0.578454075939288	5.6214634949072	0.420744755375366
ENSG00000100150	DEPDC5	-0.031906382037196	-0.0321438313367161	2.27769195755601	0.968187959209744
ENSG00000100154	TTC28	0.243444425794933	0.243753764757884	4.70606782595864	0.755368400636395
ENSG00000100162	CENPM	-0.727720557063614	-0.728353347230028	5.19467609566295	0.277838639442474
ENSG00000100196	KDELR3	-0.456179312362265	-0.457675140675702	3.13010570252602	0.544600118525353
ENSG00000100201	DDX17	-0.33642216364036	-0.336448789081892	8.53823083703208	0.664870523148533
ENSG00000100207	TCF20	0.457742816452191	0.457932620414339	6.23643007585658	0.543746930201911
ENSG00000100209	HSCB	0.84927304847917	0.850451033778568	5.16118199897506	0.172412517528235
ENSG00000100211	CBY1	-0.150926606781096	-0.151020696631982	5.34618504018934	0.849631894937716
ENSG00000100216	TOMM22	-0.615156124956271	-0.615304545041082	7.09642440057427	0.385314487928266
ENSG00000100219	XBP1	0.796207336984818	0.796482703234777	6.93792582278586	0.211332027542233
ENSG00000100220	RTCB	-0.127444360445567	-0.127484487667715	6.30678297586627	0.873433109107385
ENSG00000100221	JOSD1	0.310851903259378	0.310978093161817	6.18309829387815	0.688239817685224
ENSG00000100225	FBXO7	0.361423471360091	0.361512491335878	7.07411341241846	0.639534539061778
ENSG00000100226	GTPBP1	0.720251972926523	0.720906841048777	5.15208405071171	0.283352185521507
ENSG00000100227	POLDIP3	-0.437803270496312	-0.437956710486341	6.30300923273479	0.563529040742433
ENSG00000100234	TIMP3	-0.302238511732836	-0.302311783654027	7.38178061973394	0.698600353208021
ENSG00000100239	PPP6R2	0.391244423164921	0.391730966703471	4.45485889539132	0.607851894085679
ENSG00000100241	SBF1	-0.775519698871281	-0.775952747214792	5.68665240489969	0.260466371373697
ENSG00000100242	SUN2	0.639228220891825	0.644095617962634	2.30912277223287	0.378026509315997
ENSG00000100243	CYB5R3	-0.0811349757876657	-0.0811430918806928	8.54485558010875	0.921022360429915
ENSG00000100246	DNAL4	0.0997027799024714	0.0998598856287425	4.20418941256392	0.899285415588056
ENSG00000100258	LMF2	-0.634777136402937	-0.635071816101081	5.96200406889167	0.372745759857039
ENSG00000100263	RHBDD3	0.278507121715084	0.279195393404932	3.29385010458882	0.720023228442303
ENSG00000100266	PACSIN2	0.0110935743456063	0.0111014007143028	5.2003693736835	0.988181980617563
ENSG00000100280	AP1B1	-0.471315946157932	-0.471439483639878	6.9098798617705	0.529877051608533
ENSG00000100281	HMGXB4	-0.0793815168738085	-0.0794114781265779	6.33031299084635	0.922500206839117
ENSG00000100284	TOM1	-0.176503048771966	-0.176868642716068	4.04064883378898	0.823822656972179
ENSG00000100288	CHKB	-0.152641748144129	-0.153024253946156	3.48989686034417	0.847951827564546
ENSG00000100292	HMOX1	-0.330571225467707	-0.330614792425772	8.23356396666881	0.672965952083179
ENSG00000100294	MCAT	-0.237873534884254	-0.238887666984005	2.8213584713532	0.762208441190549
ENSG00000100296	THOC5	0.186998643628615	0.187137533722316	5.24130246857746	0.811836700092437
ENSG00000100297	MCM5	-0.263878111641791	-0.263953287149686	6.58900772752664	0.737472860475494
ENSG00000100299	ARSA	-0.772632436165695	-0.774066075399034	4.33395496362726	0.25445955836711
ENSG00000100300	TSPO	-0.684365047324561	-0.684537859792389	7.06925973881919	0.317605807650544
ENSG00000100304	TTLL12	-0.569769670177446	-0.570239230351741	5.0731270866634	0.433048782529142
ENSG00000100307	CBX7	-1.37698777879532	-1.37910155483111	4.27234611570958	0.00815942809478187
ENSG00000100311	PDGFB	-0.784842475900098	-0.787101748808068	3.60835155769672	0.248838621017515
ENSG00000100316	RPL3	-0.294922510899609	-0.295029390049582	6.73646336869244	0.705798765193045
ENSG00000100320	RBFOX2	-0.140563355658786	-0.140595634375991	7.14318306059458	0.862807923393855
ENSG00000100324	TAB1	-0.0985623887145492	-0.0986619858258509	4.69768989225451	0.902105355186679
ENSG00000100325	ASCC2	-0.103436435365349	-0.103574303625558	4.52441160455057	0.897137915524497
ENSG00000100330	MTMR3	-0.288490366547069	-0.289740595456341	2.6983762317197	0.711587589927511
ENSG00000100335	MIEF1	-0.135854690018699	-0.135900606370707	6.34430426865234	0.86482917071803
ENSG00000100336	APOL4	2.42442811746032	2.68891107969863	0.357877861701472	0.012861446739024
ENSG00000100342	APOL1	2.0544371667291	2.05474946888646	8.04371698192957	6.80964591598454e-09
ENSG00000100345	MYH9	-0.442824761123616	-0.442842678827628	9.77888832223128	0.559474065539508
ENSG00000100347	SAMM50	-0.249189333223925	-0.249423556354732	4.99439090512257	0.751326109372203
ENSG00000100348	TXN2	-0.160189335448232	-0.160248948655105	6.36693124482282	0.840314598837014
ENSG00000100350	FOXRED2	-0.519887604497783	-0.520282491979664	5.17951850608081	0.483291845811771
ENSG00000100351	GRAP2	0.0638351459216673	0.0643606999988897	1.61887601932239	0.937911561797228
ENSG00000100353	EIF3D	-0.446184252723085	-0.446218464922684	8.79804959221616	0.555753565783016
ENSG00000100354	TNRC6B	-0.0153206762899196	-0.0153236476800611	7.01111480574053	0.985596286355534
ENSG00000100359	SGSM3	-0.445554164399482	-0.445813868478818	5.44333901162254	0.557543653968583
ENSG00000100360	IFT27	-0.113437501255282	-0.11365618705177	3.93520249014115	0.887112117844471
ENSG00000100364	KIAA0930	-0.595986540088961	-0.596292451661947	5.85384004520785	0.40453697988271
ENSG00000100365	NCF4	2.91875971789096	144269481.851277	0.470758507093866	0.0331272412730192
ENSG00000100372	SLC25A17	0.00287153200455729	0.00288028584695759	4.49859070294596	0.996460944080871
ENSG00000100376	FAM118A	-0.0731700267022303	-0.0733064427935885	4.01586662931016	0.927581901304701
ENSG00000100379	KCTD17	-0.353256855129301	-0.353703646758127	4.44000747177434	0.64811973766526
ENSG00000100380	ST13	-0.228633952304221	-0.228660083887038	8.15073592407253	0.771808554867601
ENSG00000100387	RBX1	-0.317366201445013	-0.317463165424819	6.82799093066899	0.683566336883162
ENSG00000100393	EP300	0.198274964969134	0.198332705063485	6.89574812000715	0.800475976733513
ENSG00000100395	L3MBTL2	-0.37729393752238	-0.377745350926063	4.65548804808512	0.62349137020321
ENSG00000100401	RANGAP1	-0.222927339005929	-0.222972156530135	7.10102233285983	0.778200663164839
ENSG00000100403	ZC3H7B	0.334039349758229	0.334144743160961	6.78097992301022	0.665090064661189
ENSG00000100410	PHF5A	-0.308818270352325	-0.309032072819884	5.57275190252695	0.69189024073447
ENSG00000100412	ACO2	-0.476796056778186	-0.479890217414736	2.52154120297167	0.528562550570693
ENSG00000100413	POLR3H	-0.152582378741457	-0.153267503325076	2.74825378158526	0.847585748093541
ENSG00000100416	TRMU	-0.463932882869363	-0.46477713634513	4.11760092476429	0.537191957660924
ENSG00000100417	PMM1	-0.309175017627079	-0.309400617104433	5.11321207830307	0.691568052866504
ENSG00000100418	DESI1	0.602033914235421	0.602619628845562	4.91399590995305	0.397448760709544
ENSG00000100422	CERK	-0.845611215872407	-0.847597388985766	3.51806373144308	0.192684549718208
ENSG00000100425	BRD1	0.115672301995711	0.115835779609702	4.33489070281013	0.883398432867898
ENSG00000100426	ZBED4	-0.232312811555363	-0.232586548039352	4.63526875599268	0.768182805151799
ENSG00000100429	HDAC10	-0.328086248450249	-0.328995137488274	3.03727669001625	0.673569624083445
ENSG00000100439	ABHD4	0.811158872523465	0.81305389616134	3.83820294394796	0.212031538919749
ENSG00000100441	KHNYN	0.610736647950331	0.611690279685795	4.25130501019061	0.389838134821028
ENSG00000100442	FKBP3	0.217896949098253	0.217983459832116	6.24928174362136	0.780862349412898
ENSG00000100461	RBM23	0.282929414366519	0.283079526129699	6.05002376729293	0.716014668284596
ENSG00000100478	AP4S1	-0.0460173533113919	-0.0462437405144986	3.13648685810645	0.954324763913967
ENSG00000100479	POLE2	-0.349314789819471	-0.350083810684936	3.88150592393015	0.650799815236282
ENSG00000100483	VCPKMT	0.43672605426314	0.437960305323992	3.37826056830106	0.562079026423997
ENSG00000100485	2	-0.00214918040386405	-0.00214941835303931	5.54625587335567	0.998689690929815
ENSG00000100503	NIN	0.185760060319935	0.185809141060612	6.8639154622453	0.813022022770284
ENSG00000100504	PYGL	-0.495440789923325	-0.495637884618763	6.22862479886579	0.505368885005911
ENSG00000100519	PSMC6	-0.151973105728608	-0.152084656931425	5.58426259636563	0.848515761199984
ENSG00000100522	GNPNAT1	-0.15954719697722	-0.159688290625764	5.13989780007439	0.840949142931876
ENSG00000100523	DDHD1	-0.699559056371975	-0.701239377144248	3.79851092149567	0.310104750963153
ENSG00000100526	CDKN3	-0.430967561252463	-0.43122036466248	5.85564374703162	0.570762494441222
ENSG00000100528	CNIH1	-0.275406369089962	-0.2755168825934	6.33426320388243	0.725192604591236
ENSG00000100532	CGRRF1	0.286266857454767	0.287066813637063	3.6188800680609	0.712335213627539
ENSG00000100554	ATP6V1D	-0.103465773997286	-0.103504709878599	6.51832774244697	0.897585401298078
ENSG00000100558	PLEK2	0.248630832391096	0.249137014314061	4.40374780220654	0.750152675497274
ENSG00000100567	PSMA3	0.0816434032943372	0.0816754174386561	6.82628948672951	0.91713750684091
ENSG00000100568	VTI1B	-0.532115738318356	-0.533020109751838	4.16669335125901	0.468693818052263
ENSG00000100575	TIMM9	-0.170554281552355	-0.170861737112045	4.34336842623982	0.829815079630292
ENSG00000100577	GSTZ1	-0.618689293373059	-0.619123823141043	5.43131066238468	0.396407547063318
ENSG00000100578	KIAA0586	-0.587867429120718	-0.588541903855959	4.87057349198204	0.41518273093559
ENSG00000100580	TMED8	-0.122958680773903	-0.123018375064124	5.68912352932311	0.877886253362275
ENSG00000100591	AHSA1	-0.596074868827131	-0.596155278234223	8.1665686534508	0.404856199503874
ENSG00000100592	DAAM1	0.0556418687971324	0.0556515255498208	7.43710290566103	0.944996429410817
ENSG00000100596	SPTLC2	-0.0652392377603647	-0.0652514915381595	7.28635965797079	0.93587898246221
ENSG00000100600	LGMN	1.76681431204032	1.76810167124394	5.9716239386056	4.33912875421521e-05
ENSG00000100601	ALKBH1	0.465084787264006	0.469122661901609	2.09362606939887	0.547013245233754
ENSG00000100603	SNW1	0.185558834690843	0.185595669613956	7.41023974379747	0.814435184353331
ENSG00000100605	ITPK1	-0.550537810450753	-0.550828419217128	5.6750572505944	0.449874119466085
ENSG00000100612	DHRS7	-0.0462805461950098	-0.0463084819135101	5.82351961603065	0.955557144465552
ENSG00000100614	PPM1A	0.273715366804811	0.273853120853211	5.87974127229312	0.725181311589255
ENSG00000100625	SIX4	0.507260002004688	0.508110613357345	4.28444561257385	0.491713834342895
ENSG00000100629	CEP128	-0.198146102043752	-0.198337822614243	5.05051740169963	0.802313706136538
ENSG00000100632	ERH	-0.252542488929488	-0.252552914380446	9.60683658222898	0.748304357321873
ENSG00000100644	HIF1A	0.624773950493086	0.624914385213748	7.66529157907233	0.374165045410331
ENSG00000100647	SUSD6	1.69572066709141	1.69626481795061	6.63638918343829	1.09310513206712e-05
ENSG00000100650	SRSF5	-0.342652833699022	-0.342682539663125	8.55329827618888	0.658731157160585
ENSG00000100664	EIF5	0.481697197290829	0.4818901363479	6.35049491453441	0.518782563099532
ENSG00000100697	DICER1	0.190318866945468	0.19040791296352	6.18026124532024	0.808493995212725
ENSG00000100711	ZFYVE21	-0.51637327360021	-0.516673719737528	5.56423751183587	0.484431593995934
ENSG00000100714	MTHFD1	-0.266885290754544	-0.267037426256985	5.85167082432675	0.73367327764571
ENSG00000100722	ZC3H14	-0.186274053723635	-0.186458318656062	5.08997466567844	0.814173091797818
ENSG00000100731	PCNX1	0.0435356160083276	0.0435687319268416	5.45842659673756	0.9564515605577
ENSG00000100744	GSKIP	0.376738818378945	0.377370174927156	4.15882137316397	0.622666270276142
ENSG00000100749	VRK1	-0.0712089650973153	-0.0712432939429273	6.12530318515944	0.930168065675968
ENSG00000100764	PSMC1	0.210620150975071	0.210640648512853	8.14270589524812	0.787744626611274
ENSG00000100767	PAPLN	-1.0482370210849	-1.05034078462164	4.10119684531136	0.0746149356026902
ENSG00000100784	RPS6KA5	0.467022192216485	0.467531406810267	4.86011373743562	0.532851164081773
ENSG00000100796	PPP4R3A	0.254944213204485	0.255021925588555	6.74572859117645	0.743825266067502
ENSG00000100802	C14orf93	-0.376263086356522	-0.379888828283215	2.0043315790992	0.625918984606382
ENSG00000100804	PSMB5	-0.258808733268236	-0.258869383534896	7.03122112972171	0.741686613440366
ENSG00000100811	YY1	-0.220643724876302	-0.220697533814034	7.05377302956177	0.779728489906251
ENSG00000100813	ACIN1	-0.0545426197259841	-0.054551560795814	7.62397303468849	0.94664767782116
ENSG00000100814	CCNB1IP1	0.179399846472845	0.179721018519782	4.35806181048311	0.819396740714338
ENSG00000100815	TRIP11	-0.036063087003632	-0.0360708574721593	7.36331107979227	0.964947193228123
ENSG00000100823	APEX1	-0.0201086507737063	-0.020116308505531	6.49376704914978	0.980979736803093
ENSG00000100836	PABPN1	-0.464872374627077	-0.465180924316646	5.4818782306701	0.537279307801233
ENSG00000100852	ARHGAP5	0.27115475233815	0.27128086661223	6.1043155549839	0.727726891610296
ENSG00000100865	CINP	0.097859916030538	0.0980737568343046	3.72268116946793	0.901343526865791
ENSG00000100867	DHRS2	-1.68080900480593	-1.69063292210852	2.45491675168667	0.00448210845706088
ENSG00000100883	SRP54	0.143506983828695	0.143554034267305	6.90852626984467	0.855813075760047
ENSG00000100888	CHD8	0.274843332296012	0.274886761104922	7.66442892876334	0.723967466411701
ENSG00000100889	PCK2	0.833133127470508	0.835284491558138	3.40999498683669	0.198359641495168
ENSG00000100890	KIAA0391	0.0787320135433141	0.0791195851689541	2.88901863072864	0.920489922505442
ENSG00000100897	DCAF11	-0.274006687557505	-0.274144015405072	5.83628251204227	0.726611565180792
ENSG00000100902	PSMA6	0.543732765859339	0.545996108033079	3.35948941369816	0.463822707633655
ENSG00000100906	NFKBIA	1.88200205920612	1.88210036799782	10.0480840904447	8.01845620434634e-10
ENSG00000100908	EMC9	-0.348234414740805	-0.349585923123353	3.13804237040903	0.651499370021675
ENSG00000100911	PSME2	0.938232485463027	0.93849616117801	7.05788331168166	0.09866189123069
ENSG00000100916	BRMS1L	0.169078973062526	0.169465791445196	3.73331698940077	0.829658456968256
ENSG00000100918	REC8	-0.0650964900495672	-0.0657589223526278	1.95682593797237	0.934335290643056
ENSG00000100926	TM9SF1	0.697966184295919	0.698614500213285	4.81794575092658	0.306293364057719
ENSG00000100934	SEC23A	-0.282733124633168	-0.282919830951778	5.55544817666497	0.717887643149096
ENSG00000100938	GMPR2	0.189410332661215	0.189546876512214	5.23314624879407	0.809416034615535
ENSG00000100941	PNN	-0.315334914992935	-0.315366185866039	8.48608986607707	0.685739281095889
ENSG00000100949	RABGGTA	0.113862617706108	0.114378879750327	3.00144921393192	0.885080069353697
ENSG00000100968	NFATC4	1.50270180976311	1.54074234883853	1.18570017768931	0.0379221765993955
ENSG00000100983	GSS	-0.591059255425928	-0.591296799623704	6.30824976023817	0.415136946749676
ENSG00000100991	TRPC4AP	-0.394702196930157	-0.395560771493626	3.94690369321363	0.60540171053112
ENSG00000100994	PYGB	-0.557455183038157	-0.557679818616808	6.0359465309573	0.44358048222884
ENSG00000100997	ABHD12	-0.0415956745982348	-0.0416319725896882	5.08810447541074	0.959196123829068
ENSG00000101000	PROCR	0.201664481546521	0.201899984530126	4.9737309842825	0.796712913390115
ENSG00000101003	GINS1	-0.211740642025157	-0.211882679592692	5.57039868081681	0.788705263315884
ENSG00000101017	CD40	1.9551916870751	1.96289181466934	3.64537358326796	6.87643228302527e-06
ENSG00000101019	UQCC1	-0.477241117769305	-0.477995467220329	4.47183837694688	0.523092847690431
ENSG00000101040	ZMYND8	0.873111908020452	0.87333829573194	6.84282639755019	0.145752528314357
ENSG00000101052	IFT52	0.0582329803773371	0.058378227931396	3.72468821534446	0.940764929868112
ENSG00000101057	MYBL2	-1.01889443239233	-1.01902919178408	7.48831845316228	0.10509603542754
ENSG00000101079	NDRG3	-1.12096707698945	-1.12155367467106	5.66266390283931	0.0296189123084342
ENSG00000101104	PABPC1L	0.140822068356849	0.141203903848253	3.42831435766651	0.857731978177091
ENSG00000101109	STK4	-0.283673884334546	-0.283728087341223	7.27447874856304	0.7170169858572
ENSG00000101126	ADNP	0.104527741834625	0.104581306620128	5.950519150988	0.894875483022217
ENSG00000101132	PFDN4	0.077299189862302	0.077336383049885	5.97021328028512	0.922622258981255
ENSG00000101138	CSTF1	-0.28433704365254	-0.284912766204791	3.90755279502122	0.71590974524992
ENSG00000101146	RAE1	0.193378369498291	0.193451264169443	6.39766678977275	0.80540645022621
ENSG00000101150	TPD52L2	0.0135492846337014	0.0135517117677766	7.48968555104511	0.985309592470134
ENSG00000101152	DNAJC5	-0.344624949863701	-0.344706561552228	6.75286407983765	0.657091333341973
ENSG00000101158	NELFCD	-0.121672853917341	-0.121758973645061	5.64110129377642	0.878965184936014
ENSG00000101160	CTSZ	-0.37970553069358	-0.379809857927234	6.62102525396919	0.625816518457308
ENSG00000101161	PRPF6	-0.369255094247337	-0.369298408102724	7.86422827892206	0.632360660899502
ENSG00000101166	PRELID3B	0.034122675397762	0.0341605083788989	4.92143187736208	0.965334699090418
ENSG00000101181	MTG2	0.227902535604277	0.228144496287197	4.8659316672993	0.770921213738631
ENSG00000101182	PSMA7	-0.197608538210143	-0.197617227213768	9.51560799326285	0.802959353633603
ENSG00000101187	SLCO4A1	0.646089933716871	0.646402710011234	5.89165050283118	0.353520191089747
ENSG00000101189	MRGBP	0.215882019187699	0.216018890440885	5.57264446259179	0.782933353497413
ENSG00000101190	TCFL5	-0.419020107055473	-0.419933836737824	3.67361688239824	0.581265900320766
ENSG00000101191	DIDO1	-0.388456059709544	-0.388757413804203	5.41498414007397	0.61287842879465
ENSG00000101193	GID8	0.122377635483055	0.122429507662797	6.03449763804225	0.876510662411341
ENSG00000101194	SLC17A9	-0.790836482924869	-0.79358694427736	3.42480444636741	0.24412248859545
ENSG00000101199	ARFGAP1	-0.542224816567173	-0.542566921739272	5.32555394780671	0.463711347299954
ENSG00000101210	EEF1A2	-1.24133684366254	-1.25441979747093	1.80998502352577	0.100038590947789
ENSG00000101216	GMEB2	-0.279980581354194	-0.28025973816597	4.78158462243434	0.720627886103446
ENSG00000101220	C20orf27	-0.982108659773066	-0.985248424061301	3.3539552641798	0.109957757541588
ENSG00000101224	CDC25B	-0.295418804648755	-0.295438582806791	9.0905321782385	0.705803443452784
ENSG00000101236	RNF24	1.31440232590203	1.31592841624852	5.07317446657584	0.00328042439098157
ENSG00000101246	ARFRP1	-0.0971987167854227	-0.0972851027860258	4.91999262958002	0.903631010361625
ENSG00000101247	NDUFAF5	-0.2293826246873	-0.230350990119483	2.94012098695952	0.770385103582469
ENSG00000101255	TRIB3	1.86306848850037	1.86523153923067	4.52540413929264	4.83202305759791e-07
ENSG00000101266	CSNK2A1	-0.344896900638553	-0.345009690952766	6.56359368796433	0.656333121021433
ENSG00000101290	CDS2	0.00353440608451212	0.00353680405393636	4.9725658681857	0.996095500003211
ENSG00000101294	HM13	-0.537979120948041	-0.538085347742472	7.12675635238548	0.463879556474716
ENSG00000101298	SNPH	-0.223729377126398	-0.224314267956337	3.27865767241988	0.776821850259757
ENSG00000101307	SIRPB1	0.669816899113053	0.682823434628569	2.70702565091723	0.387111749548359
ENSG00000101310	SEC23B	0.048732314930475	0.0487680676624952	5.74566836910999	0.950908018158761
ENSG00000101311	FERMT1	-0.278674211978192	-0.281978719257041	1.78748200052061	0.723234139401241
ENSG00000101335	MYL9	-0.727185807051324	-0.727460208799626	5.74127394215574	0.315563857893496
ENSG00000101337	TM9SF4	0.124952404657904	0.12508084863072	4.9427142361201	0.874391517710316
ENSG00000101342	TLDC2	0.874527312921795	0.876267542051455	4.13221962512228	0.172878318978195
ENSG00000101343	CRNKL1	-0.204524123004923	-0.204685544370387	5.55139691154979	0.795888462151801
ENSG00000101346	POFUT1	-0.255139373877179	-0.255412846959708	4.73614286343031	0.745392469856894
ENSG00000101347	SAMHD1	0.943140748493186	0.943204284215366	9.1108340634497	0.0956422107501809
ENSG00000101350	KIF3B	-0.0224082264413894	-0.0224173678949934	6.19165710053038	0.978454180194825
ENSG00000101353	MROH8	-0.641796288314987	-0.687172815533202	0.9109847933902	0.505645300367457
ENSG00000101361	NOP56	-0.318968143031495	-0.319004219309011	8.27091151457707	0.682125807687158
ENSG00000101363	MANBAL	-0.422881260889406	-0.423488209622421	4.38039384824276	0.57763176483179
ENSG00000101365	IDH3B	-0.410469379908193	-0.410791591121838	5.50340090749177	0.590476875135037
ENSG00000101367	MAPRE1	-0.436771061695921	-0.437097411473732	5.55081261651597	0.567487010355004
ENSG00000101384	JAG1	0.526394122852979	0.526768708895897	6.08251290856824	0.4724688995136
ENSG00000101391	CDK5RAP1	-0.211491065596096	-0.211714613318192	4.75204187886251	0.789019615316927
ENSG00000101400	SNTA1	-1.37547997782086	-1.37735425627363	4.32092897836771	0.00785733248235073
ENSG00000101407	TTI1	0.00922428523591151	0.0092503274543095	3.97300186620397	0.990031112274476
ENSG00000101412	E2F1	-0.186097881144222	-0.186129253144937	7.08372847342594	0.816268347639637
ENSG00000101413	RPRD1B	-0.141904540680387	-0.142030709893778	5.27849782903954	0.858593921824852
ENSG00000101417	PXMP4	-1.08499022766008	-1.08687494337317	4.12850674670632	0.0504512256656248
ENSG00000101421	CHMP4B	0.564399889668663	0.564450162086163	8.72292383358574	0.43420680719777
ENSG00000101439	CST3	0.665198599991226	0.665268076503199	8.38190586463189	0.33455577028597
ENSG00000101442	ACTR5	-0.500966524950567	-0.503321732871515	2.87315889830162	0.501978533148158
ENSG00000101444	AHCY	-0.856681324637372	-0.857829519331128	4.69782227240909	0.170586989689962
ENSG00000101447	FAM83D	-1.18014494888967	-1.18195921041992	4.48133860649267	0.0330175458613976
ENSG00000101452	DHX35	-0.35401551226776	-0.356255461634666	2.48393551947671	0.646357803190199
ENSG00000101457	DNTTIP1	0.288312345497404	0.28849040914748	5.58967552632209	0.710643429847326
ENSG00000101460	MAP1LC3A	0.028252483463068	0.0283119586469273	3.83091040862206	0.970233584073205
ENSG00000101464	PIGU	-1.05134427303593	-1.05415605623465	3.62445957435926	0.0818808906331978
ENSG00000101474	APMAP	-0.21871702374172	-0.218802715552973	6.58672562695902	0.781657890169797
ENSG00000101544	ADNP2	-0.0919697533574312	-0.0920444525864796	5.09968138946007	0.908742045188874
ENSG00000101546	RBFA	-1.02961779835349	-1.03309507577555	3.26485394209802	0.100308546273483
ENSG00000101557	USP14	-0.36186531261136	-0.361937359828671	7.27720610910698	0.641449559223028
ENSG00000101558	VAPA	0.0117455069091121	0.0117478016766124	7.44024358751868	0.987972165491183
ENSG00000101574	METTL4	0.0739954823767124	0.0741166779813348	4.26041103523172	0.925352689023855
ENSG00000101577	LPIN2	0.332846657564704	0.332997190839148	5.90127587763311	0.666400657926024
ENSG00000101596	SMCHD1	0.616694115298471	0.616783251225986	8.01693721611879	0.382079535801908
ENSG00000101605	MYOM1	0.363255081349216	0.367439853515344	1.71847413936342	0.664217640670741
ENSG00000101608	MYL12A	0.167485436053378	0.167499572385809	8.65155846939083	0.831830280857676
ENSG00000101624	CEP76	-0.00688610043842488	-0.00689871331313969	3.68164577170324	0.99382945661661
ENSG00000101639	CEP192	-0.430441028691134	-0.430752794910744	5.39780229574676	0.571367702423837
ENSG00000101654	RNMT	0.0450439527670356	0.0450607982404421	6.7187862804628	0.955377578887393
ENSG00000101665	SMAD7	0.0946954722964084	0.0951118024464687	2.48759804447895	0.905267507591095
ENSG00000101670	LIPG	2.72538093735319	2.74898487712864	3.90993967290452	1.21836698819094e-07
ENSG00000101745	ANKRD12	0.371515603875235	0.371559600809401	8.26932197310218	0.627292072680324
ENSG00000101751	POLI	0.842173464205747	0.846024857586312	2.94159788356199	0.202287761203119
ENSG00000101752	MIB1	-0.308465659725353	-0.308631836330032	5.89026364078764	0.692309036496535
ENSG00000101773	RBBP8	0.0219727802210671	0.0219778787379131	7.07023160182529	0.977852023885174
ENSG00000101782	RIOK3	0.10389084977755	0.103923853461707	6.69793011092262	0.896946324548113
ENSG00000101811	CSTF2	0.246559686499376	0.246963376087709	4.27123724175669	0.752203354105015
ENSG00000101843	PSMD10	-0.220220006657328	-0.220526011220642	4.69398620430762	0.780941602121084
ENSG00000101844	ATG4A	0.132745760042294	0.132890291750499	4.91521581151268	0.866714280564783
ENSG00000101846	STS	0.702465607169466	0.703438625664198	4.25590923618675	0.302398821872313
ENSG00000101849	TBL1X	-0.143855964569478	-0.143954750257095	5.3664214839722	0.856696423519148
ENSG00000101850	GPR143	0.684856808358331	0.689290302328392	2.35320999777664	0.37366456653067
ENSG00000101856	PGRMC1	-0.294031038967162	-0.29442287251422	4.7833937909077	0.706681343806996
ENSG00000101868	POLA1	-0.36851732223376	-0.368634672175589	6.63739135944024	0.632818975098415
ENSG00000101871	MID1	-0.0734373872424996	-0.0734840719937753	5.6902582703615	0.927481651868619
ENSG00000101882	NKAP	0.182464455767932	0.182579349983384	5.6497117198898	0.81638159196105
ENSG00000101888	NXT2	1.16265305371594	1.16443642514661	4.63050368485397	0.0223905582862828
ENSG00000101901	ALG13	0.1734982364489	0.174006285589685	3.4151149880762	0.825321877004947
ENSG00000101911	PRPS2	-0.859889508042611	-0.860706068034051	5.09485486807263	0.164846321832585
ENSG00000101928	MOSPD1	-0.451286761524412	-0.451628584811924	5.39167859261705	0.549730949740437
ENSG00000101935	AMMECR1	-0.29721063521918	-0.297718568776387	4.28253137153985	0.703096537559347
ENSG00000101940	WDR13	-0.234638592066802	-0.234810386579611	5.13461698116015	0.766291508714713
ENSG00000101945	SUV39H1	-0.588698797796882	-0.592139731800461	2.45680688198284	0.42203519212817
ENSG00000101955	SRPX	0.325636977396814	0.327083210551651	2.87729894507522	0.674431167536325
ENSG00000101966	XIAP	0.130796904646379	0.130845474438751	6.44192451219387	0.871685317015817
ENSG00000101972	STAG2	0.155665315341192	0.155692660312892	7.63076145900652	0.844511833134668
ENSG00000101974	ATP11C	-0.0780711930399499	-0.0781074044922356	6.23518174915184	0.922991548563042
ENSG00000102007	PLP2	-0.573650906259679	-0.573722733125512	8.12253237779404	0.428691362761569
ENSG00000102010	BMX	0.327596856042129	0.333980330133404	1.7097773974179	0.703385117577102
ENSG00000102024	PLS3	0.328614749342121	0.328671961967386	7.5387353939916	0.670672123457802
ENSG00000102030	NAA10	-0.415608562385876	-0.416709162241719	3.51548892764614	0.584565349339952
ENSG00000102032	RENBP	0.0802578841677842	0.0804534129701212	3.00710161455666	0.918445612820472
ENSG00000102034	ELF4	0.0305608346113442	0.0305781277255915	5.79851942829561	0.968708736159526
ENSG00000102038	SMARCA1	-0.516691960566261	-0.517088931123096	5.78683199833805	0.483670725009067
ENSG00000102054	RBBP7	-0.196974398485784	-0.196997457024979	8.2272087152038	0.803481004922628
ENSG00000102078	SLC25A14	-0.130667004293938	-0.130838692816459	4.41437995707806	0.86992434071383
ENSG00000102081	FMR1	0.723802516972141	0.723924753735717	7.56669062076748	0.278192128688398
ENSG00000102096	PIM2	-0.26494617320974	-0.265253305194027	4.34084563959035	0.738126584733998
ENSG00000102100	SLC35A2	0.147212450878999	0.147383541816764	4.85961914073903	0.851501300440974
ENSG00000102103	PQBP1	0.148899658494761	0.14915701503015	4.27166970815339	0.850085004905346
ENSG00000102119	EMD	-0.527129495631186	-0.527338244571106	6.14499921346711	0.474334808067164
ENSG00000102125	TAZ	0.0637632194802247	0.0638102076848432	5.02452927344516	0.934931126368242
ENSG00000102144	1	-0.425359933166159	-0.425446494317561	7.3161230835857	0.577231074728074
ENSG00000102158	MAGT1	0.149892529194403	0.149954232619012	6.31712414049153	0.849559372775346
ENSG00000102172	SMS	-0.272727890989791	-0.272771547879254	7.65174359641666	0.727895508548473
ENSG00000102178	UBL4A	-0.48726750503118	-0.488023075027171	4.02234641799267	0.513364460877069
ENSG00000102181	CD99L2	-0.899389660986496	-0.900092956065117	5.02141781449737	0.153625041804186
ENSG00000102189	EEA1	-0.218896277382089	-0.218951228657422	7.36262732091004	0.781487229627228
ENSG00000102218	RP2	0.359378517675775	0.360465721317334	3.73070643087073	0.640893346714231
ENSG00000102221	JADE3	0.25369056398903	0.254715646316998	2.99228082865667	0.744997452206002
ENSG00000102225	CDK16	-0.126144383148426	-0.12617380576937	6.8487290659245	0.876989092191602
ENSG00000102226	USP11	0.464580800863719	0.465020605344592	4.9524738690109	0.534498281377183
ENSG00000102241	HTATSF1	-0.23325233242339	-0.233353305677395	6.35994392143718	0.767158968676451
ENSG00000102265	TIMP1	-0.550080401944202	-0.550216717542767	7.57342008704946	0.450211627606514
ENSG00000102287	GABRE	0.691386775304778	0.692118800134809	4.92721304332056	0.334278385051579
ENSG00000102302	FGD1	-0.159398074967427	-0.160689136600314	1.87489793525225	0.840156302748329
ENSG00000102309	PIN4	-0.602411461620087	-0.602969931695977	5.20425901594739	0.398469663849428
ENSG00000102312	PORCN	-0.661558467530541	-0.666465937165451	2.21684756314308	0.375969828981186
ENSG00000102316	MAGED2	0.530689854345172	0.530928904839127	5.94878374912556	0.468155358563566
ENSG00000102317	RBM3	-0.772950349761483	-0.773117707841383	7.4828317086523	0.23357271244539
ENSG00000102359	SRPX2	0.202405813368129	0.202853540824885	3.50449974285621	0.796137186111502
ENSG00000102362	SYTL4	0.0250091737713969	0.0250157888274967	6.68607094733547	0.974173753341966
ENSG00000102384	CENPI	-0.907574646128835	-0.908091467931085	5.83316375780604	0.142174354575432
ENSG00000102390	PBDC1	0.196657933876601	0.196702815454656	7.01763956259401	0.802078613338764
ENSG00000102393	GLA	0.236487382570914	0.236903227277384	4.34040950211218	0.762225185524165
ENSG00000102401	ARMCX3	-0.75847159701255	-0.758944230236004	5.66833075506722	0.248406040752047
ENSG00000102466	FGF14	-0.412816864899858	-0.41607021367701	1.96485660854115	0.590129712191311
ENSG00000102471	NDFIP2	0.043373444122017	0.0434410515545162	4.19987225296986	0.955655535401997
ENSG00000102524	TNFSF13B	5.72307772374593	5.72740721648664	7.59529502456006	4.46406444770293e-19
ENSG00000102531	FNDC3A	1.10797016040244	1.10865198847377	6.14686183510178	0.0496810080391576
ENSG00000102543	CDADC1	0.193831879442895	0.194154908762457	4.24270419230506	0.804980240195437
ENSG00000102547	CAB39L	0.82243040113042	0.825119696249257	3.27830207783825	0.230867024796779
ENSG00000102554	KLF5	-0.209719370584032	-0.211633306078058	2.14091916115931	0.790416610757066
ENSG00000102572	STK24	0.672853978714023	0.674460918496861	3.77610069076908	0.335108081619665
ENSG00000102580	DNAJC3	0.104513540988835	0.104572875030353	6.07426502009489	0.895261291302288
ENSG00000102595	UGGT2	-0.0343279749864778	-0.0343584783628437	5.34726322776634	0.966479291836283
ENSG00000102606	ARHGEF7	0.150192199390599	0.150338901799699	4.88090972333307	0.848809313377263
ENSG00000102699	PARP4	0.53477380273684	0.535042604232261	6.09112123121574	0.464832058320273
ENSG00000102710	SUPT20H	-0.0351506366671166	-0.0351988208455902	4.74079460596881	0.965560839590084
ENSG00000102738	MRPS31	0.099624377227536	0.0996862510590951	5.69599899683655	0.900385189507122
ENSG00000102753	KPNA3	0.15614456190052	0.156181027698112	6.95627960786737	0.842732115613243
ENSG00000102755	FLT1	1.54973484954296	1.55160543498238	5.08134446171134	0.00126465070627043
ENSG00000102760	RGCC	0.190278961630443	0.19222032556804	1.72667804628264	0.815964472545713
ENSG00000102763	VWA8	0.0028562474883707	0.00281381513541249	2.76508374666112	0.996421837912645
ENSG00000102780	DGKH	-0.0598662139706009	-0.0598958493196305	5.85974726873618	0.941401161752242
ENSG00000102781	KATNAL1	-0.419017186379179	-0.419361931654383	5.12621722061353	0.584990262755379
ENSG00000102786	INTS6	0.181427533480903	0.181568798160198	5.82554709664153	0.817452863243292
ENSG00000102796	DHRS12	-0.188957216926277	-0.19046617370148	2.46132383600398	0.810204679440347
ENSG00000102802	MEDAG	0.22479898556355	0.225323886079153	4.59064169597913	0.774217148917945
ENSG00000102804	TSC22D1	0.746344584175844	0.746684652813984	6.59569296116369	0.257308292139718
ENSG00000102805	CLN5	0.628896703879166	0.631753835438927	2.9126434129401	0.384054091824768
ENSG00000102858	MGRN1	0.456636740981803	0.457269532044507	4.40821588021889	0.542440919293197
ENSG00000102870	ZNF629	-0.171600305611162	-0.171786185860919	4.64152038737443	0.828948127852604
ENSG00000102871	TRADD	1.14491130882086	1.14612246043683	5.11285878548905	0.0220184139441581
ENSG00000102882	MAPK3	-0.976325251564934	-0.976749231470044	6.20762454991784	0.104933685434087
ENSG00000102890	ELMO3	-0.71005132752333	-0.715779988580621	2.05077791719113	0.33812910763869
ENSG00000102893	PHKB	-1.14456385829054	-1.1462769234008	4.48287086061436	0.0308815474515342
ENSG00000102897	LYRM1	0.775471660611922	0.776640805779005	5.00743411214227	0.234789818681833
ENSG00000102898	NUTF2	-0.393682478475762	-0.393752904756401	7.54481451871478	0.609235715363308
ENSG00000102900	NUP93	-0.136943218061411	-0.136957420233299	8.20966581676772	0.864190721370217
ENSG00000102901	CENPT	-0.404672444349025	-0.405070626552794	4.73025047363042	0.596267209716206
ENSG00000102908	NFAT5	0.618879328047506	0.619400897588888	5.51399200563425	0.38215592989552
ENSG00000102910	LONP2	-0.630347411016741	-0.630601081566004	6.07396630625445	0.371173826515609
ENSG00000102921	N4BP1	0.921066893459803	0.921363238530468	6.54152723634196	0.110715659217801
ENSG00000102934	PLLP	-0.00308850603456252	-0.00308996190314027	5.72544692798961	0.997787868108452
ENSG00000102967	DHODH	-1.06867782685146	-1.07392028946756	3.05799450105009	0.083686423063427
ENSG00000102974	CTCF	-0.233034576479983	-0.233078435590227	7.34548041395144	0.767371991201929
ENSG00000102977	ACD	-0.0374382740651953	-0.0378702876279714	2.03024194426117	0.962107992610187
ENSG00000102978	POLR2C	-0.248074003664182	-0.248717187509817	3.70657762338527	0.75199550053053
ENSG00000102981	PARD6A	-0.417144062473244	-0.417784626702765	3.9388351911033	0.583957949040194
ENSG00000102996	MMP15	0.278292038877614	0.279142365662612	3.183898952775	0.720240679299061
ENSG00000103005	USB1	0.166536009531073	0.166654291730497	5.5513070997827	0.832506467623787
ENSG00000103018	CYB5B	-0.132970475221189	-0.133086901752538	5.37689219996174	0.867746047930794
ENSG00000103024	NME3	-0.447565411739062	-0.449305722995227	3.0874833961692	0.554721218944827
ENSG00000103034	NDRG4	0.362041257059514	0.362092209257063	7.9104002336017	0.636441898311561
ENSG00000103035	PSMD7	-0.335870397349158	-0.335963455950185	7.1311092050889	0.665294168038035
ENSG00000103037	SETD6	0.179594575839824	0.180140997766531	3.16733001495334	0.819183539909326
ENSG00000103042	SLC38A7	0.011688049623545	0.0116938271627394	4.80961454484083	0.987543222877352
ENSG00000103043	VAC14	-0.294966415753169	-0.298491941738273	1.92708374039475	0.704955940205805
ENSG00000103047	TANGO6	-0.0463713257811659	-0.0464432809945116	4.01078387105816	0.954586013009479
ENSG00000103051	COG4	-0.448407048751938	-0.44893642288612	4.6038928512261	0.552172860575891
ENSG00000103056	SMPD3	-0.25413699393837	-0.256254404773365	1.56521784134696	0.747223512488441
ENSG00000103064	SLC7A6	-0.237029041124973	-0.237774735011454	3.31245295709302	0.762979361645271
ENSG00000103066	PLA2G15	0.156134973038741	0.15634242048695	4.32204058933687	0.842690115087316
ENSG00000103091	WDR59	-0.04511603352773	-0.0452015588707049	3.99978886564161	0.955584861847246
ENSG00000103111	MON1B	-0.470554378932775	-0.470701868895015	6.56951769377339	0.531880321614765
ENSG00000103121	CMC2	-0.108494445240487	-0.10855761736696	5.79156516083424	0.892218952844122
ENSG00000103126	AXIN1	0.210817690167126	0.211229428093104	3.85355205230931	0.787924583189115
ENSG00000103145	HCFC1R1	-0.839921002734387	-0.84581320062636	2.31841836419526	0.222849554685995
ENSG00000103148	NPRL3	-0.244345733133659	-0.245542316657811	2.89554693232131	0.755179891987588
ENSG00000103150	MLYCD	0.338389349237301	0.339038267316234	3.7898935300971	0.660390912484162
ENSG00000103160	HSDL1	-0.524210752400483	-0.524800304977257	4.66150363430196	0.47636272641407
ENSG00000103168	TAF1C	-0.330361007712008	-0.332438308157844	2.26932815114664	0.671344594787945
ENSG00000103174	NAGPA	-0.481777259502105	-0.482193870577091	5.07179049117133	0.518878677586317
ENSG00000103187	COTL1	0.123333248164076	0.123375614813088	6.28360220424958	0.87537808730672
ENSG00000103194	USP10	0.0799149485878777	0.0799379858263545	6.98410248195484	0.921457571415221
ENSG00000103197	TSC2	-0.562699544552818	-0.56355259592446	4.38771735687507	0.438339463460445
ENSG00000103199	ZNF500	0.0169196576823259	0.0169344900008719	4.00316553455922	0.981978703232899
ENSG00000103202	NME4	-0.864372131525693	-0.864854335283036	5.7196136855855	0.17470754158124
ENSG00000103222	ABCC1	-0.506892100060506	-0.508320754211114	3.65168566128449	0.493981335203005
ENSG00000103241	FOXF1	0.934515346664834	0.936659201819977	4.43036843120016	0.125927284700683
ENSG00000103245	NARFL	-0.13171258662714	-0.132038784423398	3.52577653347644	0.868745653963395
ENSG00000103248	MTHFSD	-0.368774890825692	-0.369959856595454	3.39858203798051	0.631080888636703
ENSG00000103249	CLCN7	-0.0333111701723734	-0.0333311030763997	5.23768664281972	0.968014011486763
ENSG00000103254	FAM173A	-0.550069381862532	-0.553710647972877	2.37473146192098	0.465028688266146
ENSG00000103257	SLC7A5	-0.147192850558357	-0.147250228420768	6.21979957805305	0.855256476486402
ENSG00000103260	METRN	-1.20404073748027	-1.20845673909324	3.04187765969778	0.063243713797705
ENSG00000103264	FBXO31	0.196578632475432	0.196795507314285	4.51333457442241	0.802191426180971
ENSG00000103274	NUBP1	-0.294051801055361	-0.294483047457758	4.55937415779636	0.717808334300006
ENSG00000103275	UBE2I	-0.149495289265843	-0.149537595507729	6.92650570230625	0.852240434127716
ENSG00000103313	MEFV	5.68186964051871	6.65958371143626	1.83374004935504	2.57465715126113e-08
ENSG00000103319	EEF2K	-0.621663507335654	-0.623157834207355	3.4894121766412	0.383172550214336
ENSG00000103326	CAPN15	0.000985098235064528	0.000988310241302986	4.44627349697177	0.997925831273706
ENSG00000103335	PIEZO1	-0.274514094816809	-0.274961027858335	4.47963711241038	0.725840862041101
ENSG00000103342	GSPT1	-0.218783764400958	-0.218808407983968	8.07298052620456	0.781639868018667
ENSG00000103351	CLUAP1	-0.108481295164425	-0.108661042533882	4.06696636769467	0.892121143186212
ENSG00000103353	UBFD1	0.65009623700182	0.65056036662706	5.30887698207149	0.350555568074833
ENSG00000103356	EARS2	-0.53753996232574	-0.541162256111084	2.65469284634771	0.472411780813154
ENSG00000103363	ELOB	-1.05260678441222	-1.05336992887071	5.80794226333763	0.0470629892259518
ENSG00000103365	GGA2	-0.457321915373228	-0.457474413818828	6.31990431070859	0.544698611893
ENSG00000103381	CPPED1	-0.103178970349983	-0.103251305190758	5.23798399033405	0.897577519145969
ENSG00000103404	USP31	0.414129643295263	0.414700081381244	4.18760333901407	0.585570889644627
ENSG00000103415	HMOX2	-0.216297653078688	-0.21654859105496	4.80185697457744	0.784155287964349
ENSG00000103423	DNAJA3	0.354098624606556	0.35446431139134	4.84440684056616	0.64552574261369
ENSG00000103429	BFAR	0.0276420674077981	0.0276515689793848	6.33614530597366	0.972232436711839
ENSG00000103479	RBL2	-0.281698636793326	-0.282478235960433	3.61338585013152	0.719034066673786
ENSG00000103490	PYCARD	-0.0487352844732696	-0.0487855275532923	4.50731816063006	0.952239160483092
ENSG00000103494	RPGRIP1L	-0.0597417195220232	-0.059843267780171	3.97104374376649	0.94098135704491
ENSG00000103496	STX4	0.455708233476237	0.455816075068151	6.95190456840214	0.543332544700534
ENSG00000103502	CDIPT	-0.309939067657349	-0.310245744743917	5.0965149210071	0.690637017444702
ENSG00000103507	BCKDK	-0.584915227685871	-0.585726352399756	4.57773375736365	0.41628801809967
ENSG00000103510	KAT8	0.0275240364875521	0.027621985736773	2.98227902609915	0.97181094376526
ENSG00000103512	NOMO1	0.242964342015955	0.243199568028237	5.15262882889343	0.755896456647729
ENSG00000103540	CCP110	-0.0366129369966697	-0.036627008436248	6.16474009708541	0.96443644165407
ENSG00000103544	VPS35L	0.0637270645586707	0.063787570799937	5.18346625080395	0.936612492927175
ENSG00000103549	RNF40	-0.324335892150189	-0.325797460723821	3.02486340179641	0.675701540249785
ENSG00000103550	KNOP1	-0.0736322179306376	-0.073663488817815	6.32064244108518	0.927574146016019
ENSG00000103591	AAGAB	-0.0484247170052703	-0.0484443063920543	5.90859607544648	0.952499980820779
ENSG00000103642	LACTB	0.378830524533599	0.378930238135168	7.40313661186093	0.626586617193511
ENSG00000103653	CSK	-0.79680654371451	-0.803473956199578	2.15845081202178	0.26783014198223
ENSG00000103657	HERC1	-0.166735215066592	-0.166862686146406	5.4060869351981	0.833736823008468
ENSG00000103671	TRIP4	0.0343506594666674	0.034388917201703	4.99238111781333	0.965099614498998
ENSG00000103707	MTFMT	-0.668195927621298	-0.670444207978002	3.24394925056921	0.348811545729613
ENSG00000103769	RAB11A	-0.490822529917499	-0.490994271133377	6.68417415417486	0.510158116489025
ENSG00000103811	CTSH	0.494379251544773	0.495712288555023	3.51155837074509	0.505665508824721
ENSG00000103852	TTC23	0.313817746321439	0.314253221988085	4.47265274669593	0.685021603304826
ENSG00000103855	CD276	0.342612557369875	0.342994479370594	4.64635517380767	0.65629987398393
ENSG00000103876	FAH	-0.931579532921918	-0.933619962910169	3.75064069246577	0.14259067958579
ENSG00000103888	CEMIP	-0.225439239749524	-0.227927929852444	2.22430980256728	0.789018461513831
ENSG00000103932	RPAP1	-0.476901034369131	-0.477620197562931	4.35249030681059	0.523528137054744
ENSG00000103942	HOMER2	0.72203819766795	0.732409590382608	2.43313110108722	0.333667925025152
ENSG00000103966	EHD4	0.928918215227083	0.929400087432518	5.98431136115803	0.107621381033707
ENSG00000103978	TMEM87A	0.143633295053575	0.143701111102432	6.28089011216735	0.855171811626951
ENSG00000103994	ZNF106	-0.338132980441329	-0.338171159698374	8.11672079394171	0.663143805084219
ENSG00000103995	CEP152	-0.188185909415551	-0.188252248555178	6.38566029010725	0.812235983612955
ENSG00000104047	DTWD1	0.207575344076688	0.20823701371772	3.14510577708941	0.791011843738406
ENSG00000104064	GABPB1	0.238048718441098	0.238311655846111	5.01183636248815	0.760801753254788
ENSG00000104067	TJP1	0.00101858793363461	0.00101863255849341	7.73228253653648	0.998388210844481
ENSG00000104081	BMF	0.543386921828598	0.545490179339833	3.64857662931073	0.457351654492415
ENSG00000104093	DMXL2	0.59193821642143	0.592795405693843	4.5695489729532	0.407826517770966
ENSG00000104129	DNAJC17	-0.523284080616247	-0.524866433000235	3.37060632833959	0.478356787379223
ENSG00000104131	EIF3J	-0.039486308099459	-0.0394900804105769	8.28629649471139	0.961599713729415
ENSG00000104133	SPG11	0.256858522613979	0.257180838700331	4.92452797181291	0.741999828592668
ENSG00000104142	VPS18	-0.0991492433121682	-0.0992374049118656	4.84776428448056	0.902656922820779
ENSG00000104154	SLC30A4	0.659220902716209	0.662060149597175	3.00099973761355	0.350961488767128
ENSG00000104164	BLOC1S6	-0.478452987675845	-0.478671352911349	6.03510542206336	0.523285197906437
ENSG00000104177	MYEF2	-0.136699663323952	-0.136798715601466	5.66427586370175	0.864424295373335
ENSG00000104205	SGK3	-0.705878815580665	-0.707169157265483	4.17859980574028	0.30495844845561
ENSG00000104213	PDGFRL	2.43111069529068	2.43418463138888	5.03845813324025	4.74337265762245e-11
ENSG00000104218	CSPP1	0.204863360352132	0.204981605327631	5.8732548332181	0.793949903067263
ENSG00000104219	ZDHHC2	-0.0618948946020844	-0.0619786129985531	4.79263327744733	0.938758071405271
ENSG00000104228	TRIM35	-0.122617282373189	-0.122971168172437	3.18949175145981	0.877853103734204
ENSG00000104231	ZFAND1	-0.372641609824122	-0.374162180016588	3.07476707791224	0.630798163547476
ENSG00000104267	CA2	-0.553680478072036	-0.554569273739954	5.56957520073184	0.448274129654858
ENSG00000104299	INTS9	-0.356763458980724	-0.358865864749724	2.57229775043226	0.643274014894561
ENSG00000104312	RIPK2	2.20482487452155	2.20800233129113	5.92880687955398	2.52770347521186e-11
ENSG00000104320	NBN	1.34700829503238	1.34769494737941	6.55613124967873	0.0016809332747448
ENSG00000104325	DECR1	0.744447161208659	0.744916312005111	5.80008600896438	0.259761937667267
ENSG00000104331	IMPAD1	-0.259269766102171	-0.259434387257873	5.81160677732686	0.741241846544209
ENSG00000104341	LAPTM4B	-0.688942985858981	-0.691050765077356	3.57509262640281	0.321721570777101
ENSG00000104343	UBE2W	-0.29091818027865	-0.291639633436828	3.98190337899647	0.709043264797377
ENSG00000104356	POP1	-0.396305587977798	-0.396770582851703	4.81937353487369	0.604487809260621
ENSG00000104365	IKBKB	0.186827972494422	0.186958218710169	5.36172201207293	0.812014128484156
ENSG00000104368	PLAT	0.554553303001649	0.55494894643318	5.89966578898211	0.444259592195855
ENSG00000104375	STK3	0.330936087394961	0.331281300468216	4.89368188885023	0.668276865834242
ENSG00000104388	RAB2A	-0.19459686873321	-0.194631620542799	7.57647746480019	0.805823464785715
ENSG00000104408	EIF3E	0.124012143362891	0.124051996983689	6.7638719464484	0.875029485514776
ENSG00000104412	EMC2	0.171142464833139	0.171218684539911	6.13586516770613	0.828401492021067
ENSG00000104419	NDRG1	-0.393042481551627	-0.3930807173768	8.40199793775158	0.608629302756381
ENSG00000104427	ZC2HC1A	-0.141200169147589	-0.1414440500988	3.819589303615	0.859738827097773
ENSG00000104432	IL7	3.17683951150371	3.31128862583018	1.98167759366994	1.93495026283258e-05
ENSG00000104442	ARMC1	-0.65014915862009	-0.65029542476282	6.88324720273913	0.350899694895632
ENSG00000104450	SPAG1	0.952727752227619	0.953818622179914	4.86216801460738	0.100310424147572
ENSG00000104472	CHRAC1	0.444772794250498	0.445068756469324	5.5709902540145	0.55435543348856
ENSG00000104490	NCALD	-0.512698460798688	-0.51714444700553	1.78838355850572	0.496259384764345
ENSG00000104497	SNX16	0.291979739403095	0.293736619164436	2.84818330793531	0.708307706119138
ENSG00000104517	UBR5	-0.0110121866594318	-0.011015764701922	6.58886609476778	0.989859227974867
ENSG00000104518	GSDMD	-0.181251108756073	-0.181557724168683	4.40221102353417	0.819145357152698
[truncated: 9,400 more rows]

## Sheet: Dataset 1.2 - Supplementary dat
Supplementary dataset 1.2. Genes of HBMECs induced after exposure to rDIII of protein E of WNV
ENSEMBLGENE	hgnc_symbol	logFC	unshrunk.logFC	logCPM	PValue
ENSG00000000003	TSPAN6	-0.359959431925299	-0.360470382663326	4.55784562765263	0.640167413142281
ENSG00000000419	DPM1	-0.781387008208715	-0.782703253459638	4.75884160081467	0.254466379947008
ENSG00000000460	C1orf112	0.79296275071531	0.798915760031854	1.78283949599537	0.277645571375389
ENSG00000000971	CFH	-0.620588906442853	-0.620786069367439	6.93339904926035	0.380077771862783
ENSG00000001036	FUCA2	0.171773762062492	0.17189629549226	5.46240751873903	0.827248274725068
ENSG00000001084	GCLC	-0.0137888811522552	-0.0138588067565092	4.10063406695083	0.986337824798362
ENSG00000001167	NFYA	0.178517543971702	0.179035962157725	3.65316649620843	0.820939188994843
ENSG00000001461	NIPAL3	-1.13240169573988	-1.1333037169018	5.25994172829663	0.0298004397758588
ENSG00000001497	LAS1L	-0.546738802005115	-0.547496856519782	4.67498897792323	0.454071815587348
ENSG00000001617	SEMA3F	-0.450475120763165	-0.45062979572481	6.48740707043052	0.551134026020545
ENSG00000001629	ANKIB1	0.330040315569678	0.330145230929412	7.12430656326991	0.669373203161364
ENSG00000001631	KRIT1	0.919776886320824	0.920544889400663	4.98918278753789	0.120985472360005
ENSG00000002016	RAD52	1.39140615702738	1.39732245698482	2.61476163141498	0.0115829821038586
ENSG00000002079	MYH16	6.66315605324497	6.92107224938406	1.05490461080546	4.52750773969369e-13
ENSG00000002330	BAD	-0.633672093316122	-0.635012225682454	3.74084337928392	0.372783625625445
ENSG00000002549	LAP3	1.05590071779777	1.05598083671883	9.73005739619712	0.0428219661254121
ENSG00000002586	CD99	0.361926712635771	0.362023996705736	6.96131386610763	0.637558088092925
ENSG00000002822	MAD1L1	-1.32523648458677	-1.32806106906961	4.2649598114425	0.0106573586668416
ENSG00000002834	LASP1	-0.3404966250184	-0.341049807295565	4.45423063770875	0.659378975226696
ENSG00000002919	SNX11	-0.412762422583519	-0.413464398216311	4.37792809496501	0.587147029138651
ENSG00000003056	M6PR	0.407662191495008	0.408102669960571	4.84920626132048	0.591602462808236
ENSG00000003147	ICA1	0.660452894969968	0.662515549066895	3.23690852034033	0.355902573250612
ENSG00000003249	DBNDD1	-1.16417072321561	-1.16706090974972	3.89935800565336	0.046996945423733
ENSG00000003393	ALS2	0.289408489251442	0.289773067012849	4.64452839968702	0.709719107691446
ENSG00000003400	CASP10	0.219845402540414	0.220168004278293	4.91978088808185	0.779404309672882
ENSG00000003402	CFLAR	2.41937162327838	2.41954789600675	9.10057166263252	3.08496669859103e-12
ENSG00000003436	TFPI	-0.14229237312428	-0.142314322761845	8.50402554471541	0.859523405189957
ENSG00000003509	NDUFAF7	0.455266336761474	0.456209538504988	3.65606505179028	0.544256357551911
ENSG00000003756	RBM5	-0.571322313216862	-0.571507621958947	6.66322866093273	0.428999127074778
ENSG00000003987	MTMR7	1.6069072951819	1.61712288287304	2.04996605783904	0.00675669597295743
ENSG00000003989	SLC7A2	0.378730816623112	0.378769928059199	9.14237332115268	0.62001452508336
ENSG00000004142	POLDIP2	0.332811769482898	0.333069115926841	5.19696722425213	0.666520398561413
ENSG00000004399	PLXND1	-0.171169810740524	-0.171302240184233	5.10649881637877	0.829241198167997
ENSG00000004455	AK2	-0.689212796200992	-0.689386941464344	7.12468963734791	0.314156022307061
ENSG00000004468	CD38	7.53598405025218	144269486.66598	1.69862374280089	7.54108233909527e-11
ENSG00000004478	FKBP4	-0.175181787839673	-0.17575405523801	3.44112409320952	0.824161170603698
ENSG00000004487	KDM1A	-0.130040805708959	-0.130162609306687	5.20587758982021	0.870317509157348
ENSG00000004534	RBM6	0.369949035774598	0.370127199101227	5.91295125750941	0.631006614034036
ENSG00000004700	RECQL	0.518540880367722	0.518962471519478	5.20124041034869	0.480990291435063
ENSG00000004766	VPS50	-0.13449365264853	-0.134713955361699	4.63915103683014	0.865759961635819
ENSG00000004779	NDUFAB1	-0.431663820149433	-0.431758662377944	7.13548685825175	0.571806884117518
ENSG00000004799	PDK4	-1.67563614340116	-1.67869122046854	4.18073166927652	0.00100571610194253
ENSG00000004864	SLC25A13	-0.257622738294676	-0.257850863895811	5.21916861782654	0.742715620698903
ENSG00000004866	ST7	0.481391719003007	0.482007780009209	4.44221837537231	0.517858768200054
ENSG00000004897	CDC27	-0.0904220841250591	-0.0904390452304892	7.40084287070737	0.911614458787996
ENSG00000004961	HCCS	1.45957597944204	1.46006212558574	6.07127474864369	0.000433155559353174
ENSG00000004975	DVL2	-0.55302230376013	-0.55331536158411	5.96625131728729	0.447382330052946
ENSG00000005007	UPF1	-0.660494731143048	-0.660632824955874	7.39110771908618	0.340924972297009
ENSG00000005020	SKAP2	-0.000255165833021124	-0.000259344359193314	5.38095023014202	1.00042615607041
ENSG00000005022	SLC25A5	0.199165881719026	0.199186589419238	8.08748479984918	0.799345236371188
ENSG00000005059	MCUB	-0.239677583944235	-0.239824375585152	5.97361900550584	0.760698299725821
ENSG00000005075	POLR2J	0.0154115206604332	0.0154201932920737	5.46821003962032	0.983898693880459
ENSG00000005100	DHX33	-0.639598570876435	-0.640087388946371	5.39539240619742	0.362215051380761
ENSG00000005156	LIG3	-0.209168464025361	-0.209488527853705	4.41531096030055	0.79093351657731
ENSG00000005175	RPAP3	0.150140296984908	0.150183805589916	6.72274671367251	0.84995102142115
ENSG00000005189	REXO5	3.26712085054379	3.28332075950921	2.37591528750986	3.87727281080766e-10
ENSG00000005194	CIAPIN1	0.536644500947072	0.537230926943997	4.54857626693588	0.462766051516143
ENSG00000005206	SPPL2B	-1.76367381928238	-1.76724898082238	4.38513587678728	0.000568673326490062
ENSG00000005238	FAM214B	1.75252516809581	1.75700951021747	3.62931408509336	0.000208457357276218
ENSG00000005243	COPZ2	1.05290544177851	1.060006171934	1.8513066045858	0.110882174166959
ENSG00000005249	PRKAR2B	-0.00247474403720001	-0.00248001654662143	4.87754835097163	0.998068889739004
ENSG00000005302	MSL3	0.391164121259773	0.391348608450464	6.15912026510102	0.61510060986706
ENSG00000005339	CREBBP	0.426493732518813	0.426579507364654	7.16765552439693	0.57508422394973
ENSG00000005436	GCFC2	0.118733880071864	0.118907268439538	4.19746409824688	0.880667573301555
ENSG00000005448	WDR54	-1.02306149335789	-1.02397754660154	5.15041657802122	0.0765296684242998
ENSG00000005469	CROT	-1.29808336097023	-1.30097004410944	4.03011454410289	0.0145755448927466
ENSG00000005483	KMT2E	1.23490629937832	1.23504709538997	7.7974381961159	0.00461814565216712
ENSG00000005486	RHBDD2	-0.25716518679465	-0.257681132705364	3.78617590486577	0.742873865492222
ENSG00000005700	IBTK	-0.321280190552403	-0.321432947381834	6.3396873613331	0.67945957035716
ENSG00000005801	ZNF195	-0.469144846119503	-0.470857286378051	3.25938822387021	0.532290738598488
ENSG00000005810	MYCBP2	-0.0385288273751436	-0.0385518321900033	6.57039189837982	0.962191352207229
ENSG00000005812	FBXL3	0.986675313930646	0.987504136290473	4.85128670159136	0.0824733018662944
ENSG00000005882	PDK2	-0.24324898582381	-0.24463909266653	2.40856012235838	0.75587703658231
ENSG00000005884	ITGA3	-0.589012664360915	-0.589282433878981	6.29308685200411	0.411684188322981
ENSG00000005889	ZFX	1.12179624782471	1.12219353037405	6.04002120925732	0.0222131262489036
ENSG00000005893	LAMP2	-0.398001562705244	-0.398062858114807	8.00200500747263	0.608939506543827
ENSG00000006007	GDE1	-0.581734497918863	-0.581898974891866	6.50490373501043	0.421020360425676
ENSG00000006015	REX1BD	-0.666418021736027	-0.667384906526881	4.2796364305428	0.339559169781672
ENSG00000006016	CRLF1	0.0867623751643946	0.0867704461686837	7.91156188013367	0.911128289547789
ENSG00000006025	OSBPL7	-0.606071340270642	-0.610316436816336	2.10878326156647	0.418998262945793
ENSG00000006042	TMEM98	-0.758597616507957	-0.763084242151737	2.40169203651207	0.293051463788628
ENSG00000006062	MAP3K14	-0.165286710306806	-0.166821825453749	2.11466166388789	0.834707033310574
ENSG00000006118	TMEM132A	4.6084040303733	4.62389578617975	3.86916071183126	1.14421189402381e-16
ENSG00000006125	AP2B1	-0.100201480561359	-0.100213789074145	8.06253096960709	0.901427161132184
ENSG00000006194	ZNF263	1.34706031914381	1.34785887965791	5.01569620747068	0.0074188262708658
ENSG00000006210	CX3CL1	4.81307681651634	5.06489542095001	3.79304215708317	1.77415610147284e-08
ENSG00000006282	SPATA20	-0.539634842415252	-0.541745877833294	3.00953342051672	0.467641316686405
ENSG00000006327	TNFRSF12A	0.0465124688956328	0.0465340508105551	5.9155870521488	0.95147131387099
ENSG00000006451	RALA	-0.294006646984435	-0.294077483850882	7.80729420339096	0.706747896976168
ENSG00000006453	BAIAP2L1	0.0118740997100975	0.011940061177534	3.22911211902693	0.987746454159366
ENSG00000006530	AGK	-1.0315700796534	-1.03797860038146	2.83714875745248	0.123024957936761
ENSG00000006534	ALDH3B1	-0.898566285569915	-0.89961633588018	4.45166321425787	0.147804209994014
ENSG00000006576	PHTF2	-0.855831749229582	-0.856169962388525	6.32507132518414	0.163501589584792
ENSG00000006607	FARP2	-0.780364625803793	-0.781889149982595	4.1446150296471	0.241537691235613
ENSG00000006625	GGCT	-0.163461361879572	-0.163516665922436	6.281541798706	0.837012756742154
ENSG00000006634	DBF4	0.506607797142228	0.50677257048628	6.34791020037413	0.49248308634052
ENSG00000006638	TBXA2R	-0.122280671858983	-0.123473223559404	2.36860999131316	0.874752327803128
ENSG00000006652	IFRD1	1.05488940850665	1.05592259710286	4.93589886787329	0.0513891260343305
ENSG00000006695	COX10	-1.10100709776103	-1.10594598356771	3.55504581942778	0.0776448408103314
ENSG00000006704	GTF2IRD1	-0.795011494390137	-0.797285288423153	3.90725437992747	0.236105620976197
ENSG00000006712	PAF1	0.237028674489183	0.237169735046293	5.61202686179998	0.761940205699337
ENSG00000006715	VPS41	-0.510873595546059	-0.511248506100823	5.62056103284079	0.489494256862152
ENSG00000006744	ELAC2	-0.870441922672137	-0.871085294355392	5.76256471739673	0.156140252554355
ENSG00000006756	ARSD	0.179032724988238	0.179577148733309	3.34404738694992	0.820332231056379
ENSG00000006757	PNPLA4	0.414961513611538	0.41693078359925	2.78872168999729	0.586274566809987
ENSG00000006831	ADIPOR2	-0.0504783491799222	-0.0504835827181097	8.07718209684282	0.950621025353834
ENSG00000007047	MARK4	-1.43959120879971	-1.44277643869166	4.40880553925424	0.00937090397329804
ENSG00000007080	CCDC124	-0.581025007986286	-0.581776863096608	4.40990503297801	0.421736358852014
ENSG00000007168	PAFAH1B1	0.00448321722368919	0.00448361625233287	7.00443732510031	0.995283038632742
ENSG00000007202	KIAA0100	-0.762695581059615	-0.76302813031671	6.12596158707315	0.244482713526861
ENSG00000007255	TRAPPC6A	0.286692625897697	0.286847057446631	5.25605453002878	0.711901020079349
ENSG00000007341	ST7L	2.29679845330344	2.30126991485382	3.58898549325284	1.26541416659625e-08
ENSG00000007376	RPUSD1	-1.39183257716957	-1.395703760604	3.75668296501868	0.0168065776672701
ENSG00000007384	RHBDF1	-1.42279848267263	-1.4248396960432	5.36641392273897	0.00203185046433599
ENSG00000007392	LUC7L	-0.460487322642216	-0.460815338923248	5.57287314620212	0.540584258088509
ENSG00000007541	PIGQ	-0.558607624976842	-0.561596917625146	2.68952901939188	0.456265796521956
ENSG00000007545	CRAMP1	0.308951902184404	0.309353886010862	4.51019197420817	0.690244047999658
ENSG00000007908	SELE	9.58644688435318	10.1652825587311	4.2086523355665	3.70291415308881e-22
ENSG00000007923	DNAJC11	1.06480935266064	1.0685783295175	2.9395720681713	0.0857757333855008
ENSG00000007944	MYLIP	1.58612039871717	1.5878399600776	4.37319139419359	0.000283924353972104
ENSG00000007952	NOX1	0.514249656220411	0.515938851002995	2.95834726638767	0.500192370877512
ENSG00000007968	E2F2	-0.170712638253141	-0.170942791858858	4.10027824902913	0.829624640749078
ENSG00000008018	PSMB1	-0.806307649551201	-0.806375947530964	8.64685777939897	0.238338547756189
ENSG00000008083	JARID2	-1.67559114679588	-1.67820746487711	4.74412344836081	0.000655131397037112
ENSG00000008086	CDKL5	-0.236274956976914	-0.240740349097811	1.63938740789127	0.77127033986026
ENSG00000008130	NADK	0.692951702433939	0.694176592524038	4.12590883916696	0.313956431447159
ENSG00000008256	CYTH3	-1.52878930389673	-1.52896391207788	8.18688604541533	0.000634352725261108
ENSG00000008282	SYPL1	0.249865081558815	0.249999877706882	5.93622182390179	0.749131551322246
ENSG00000008283	CYB561	0.102579079115883	0.103001187872842	2.69829528661896	0.897814513127537
ENSG00000008294	SPAG9	0.558389342968686	0.55844661192674	8.46506341434494	0.440274469950662
ENSG00000008300	CELSR3	2.71863098956343	2.73368045172756	2.08660999186066	3.33206913724694e-08
ENSG00000008311	AASS	0.0907104371170094	0.0909444183942464	3.57582801892638	0.909153617902405
ENSG00000008324	SS18L2	0.518265480582433	0.518742980460228	4.60728633599429	0.48230908064962
ENSG00000008382	MPND	-0.14917417243782	-0.149529749966297	3.36929603565979	0.850735861660634
ENSG00000008394	MGST1	0.113794982778689	0.114072033876935	3.97856305933116	0.885879399578997
ENSG00000008405	CRY1	0.459941013008578	0.460368529217455	4.80854424051143	0.539552517513027
ENSG00000008441	NFIX	-0.87322105703895	-0.87364005274921	6.29222451336411	0.150660286527905
ENSG00000008513	ST3GAL1	-2.44341340564385	-2.44498091914328	6.43355345602465	7.49402782023384e-10
ENSG00000008517	IL32	-0.328089523840335	-0.32886782171818	5.80498503980085	0.671171049094423
ENSG00000008710	PKD1	-1.26461084653078	-1.2766974183394	2.02873646147499	0.0875653741975738
ENSG00000008735	MAPK8IP2	1.6011826099835	1.61671394614714	1.60421594860186	0.0121806122198214
ENSG00000008838	MED24	-1.10478478652992	-1.10495707636612	8.45953494031622	0.0759119350994949
ENSG00000008853	RHOBTB2	0.0149310790987655	0.0149648932268483	3.95738337856965	0.98477187704138
ENSG00000008869	HEATR5B	0.257497551520343	0.257982790515147	3.79349866238155	0.741574716748844
ENSG00000008952	SEC62	-0.365667053454032	-0.365707190494941	8.59249201516369	0.637057170785749
ENSG00000008988	RPS20	0.647941253212004	0.647952569855765	10.3975411478433	0.351774059816814
ENSG00000009307	CSDE1	0.45265032714894	0.452662366322809	10.0599574636925	0.547685850487956
ENSG00000009335	UBE3C	-0.835035043649969	-0.835431665677399	6.22923142067129	0.181287257465632
ENSG00000009413	REV3L	0.715965018374225	0.716164049875273	6.73294474201594	0.288367842162729
ENSG00000009780	FAM76A	0.626649760443603	0.627250427339265	4.75208928400639	0.374099544667849
ENSG00000009830	POMT2	-1.03534535213198	-1.03617670107745	5.57704009010043	0.0813471013553948
ENSG00000009844	VTA1	-0.168265792613051	-0.168346987187286	5.94409270807545	0.832168024400854
ENSG00000009954	BAZ1B	0.446932882887713	0.446959534743638	8.86926931468701	0.556713393130337
ENSG00000010017	RANBP9	0.586342057047973	0.587166803103703	4.3588242300142	0.418716736189112
ENSG00000010030	ETV7	0.620260561412877	0.622198321084783	4.95310008097989	0.401732158482748
ENSG00000010072	SPRTN	0.74773538322936	0.748732305468774	4.26882157531368	0.262797069731233
ENSG00000010165	METTL13	0.0288376763026495	0.0288685337192447	4.94511186273637	0.970536839130763
ENSG00000010219	DYRK4	0.712372000329968	0.714504393600916	3.20231231057582	0.30401721985133
ENSG00000010244	ZNF207	0.221873932990447	0.221927613307819	7.08423174627678	0.776897978544022
ENSG00000010256	UQCRC1	-0.517324225101681	-0.517805060174282	5.1224110627392	0.483072338375238
ENSG00000010270	STARD3NL	0.475759831507411	0.476480350861455	4.3324134280505	0.528433270906929
ENSG00000010278	CD9	-1.14778930688457	-1.14788646561323	9.28008022389947	0.139316876634566
ENSG00000010292	NCAPD2	0.0668905310912152	0.0669064736025407	7.01744219565704	0.93203089283564
ENSG00000010295	IFFO1	-1.66173834725212	-1.66289298650438	5.77876634055082	0.000166110137997159
ENSG00000010318	PHF7	1.11327435955424	1.11549974043783	3.52098601126874	0.0470884609937241
ENSG00000010322	NISCH	-1.39237892289035	-1.39481628871953	4.42157123822852	0.00466266142922418
ENSG00000010404	IDS	0.454903206999356	0.455419673746869	4.716287496054	0.544411288573146
ENSG00000010539	ZNF200	0.522738879198265	0.52378273385572	3.82310406217862	0.477502912081662
ENSG00000010626	LRRC23	0.023107931011038	0.0231295640974492	4.10357003423587	0.976112834748935
ENSG00000010704	HFE	-1.04563190314487	-1.05482638052703	2.51918541516602	0.133793078949876
ENSG00000010803	SCMH1	-0.521290024821872	-0.521893814710877	4.54410652144991	0.480028924022797
ENSG00000010810	FYN	-0.0842385536353823	-0.0842919045697831	5.88765227770357	0.916646046429774
ENSG00000010818	HIVEP2	4.04261047425739	4.04475668585149	6.17128787680285	6.38114697578067e-24
ENSG00000011007	ELOA	0.394844319795949	0.395033049059376	5.98023734751976	0.606618016646418
ENSG00000011009	LYPLA2	-0.919792753291255	-0.920122682849109	6.75750147914223	0.133099189290674
ENSG00000011021	CLCN6	-0.277311961656884	-0.278430921566733	3.46314560262837	0.721477289690704
ENSG00000011028	MRC2	0.379663141100854	0.379920902599844	5.1550420491941	0.619336722234026
ENSG00000011105	TSPAN9	-0.621898719543984	-0.622321636869667	5.54184270951873	0.381047799257476
ENSG00000011114	BTBD7	-1.28876928186339	-1.28920258185459	6.73188562341255	0.00321564773694191
ENSG00000011132	APBA3	-1.26234731804436	-1.27221397847869	2.88555062532024	0.053710537326048
ENSG00000011143	MKS1	-0.563357039976015	-0.566721979832057	2.34637125839087	0.45154679636033
ENSG00000011198	ABHD5	1.29712783892533	1.29941631094871	4.16105964453091	0.00852767951050723
ENSG00000011243	AKAP8L	1.23437596965318	1.23561223618659	4.65150795711726	0.0182582811935075
ENSG00000011258	MBTD1	1.53109772843602	1.53521199615072	3.47109954004379	0.00129383603921571
ENSG00000011260	UTP18	0.354499370858455	0.354629098523309	6.51128686413923	0.646215975908999
ENSG00000011275	RNF216	-1.37758930337894	-1.37874618400841	5.88835122903519	0.00180431210143105
ENSG00000011295	TTC19	-0.586853118589206	-0.586967720005733	7.30158224334621	0.416346914605031
ENSG00000011304	PTBP1	-0.97198411952211	-0.972124380746064	8.02181598651704	0.0795892471116031
ENSG00000011376	LARS2	-0.658863825594881	-0.660206536161361	4.51423485588385	0.347327324472892
ENSG00000011405	PIK3C2A	-0.440652078668788	-0.440677140744247	9.05402788754231	0.561013258053561
ENSG00000011422	PLAUR	2.17428559776015	2.17534165093088	6.60940976407447	1.35397114320881e-07
ENSG00000011426	ANLN	-0.0682946839936004	-0.0683041176022412	7.90336113174428	0.932762407904936
ENSG00000011451	WIZ	-0.584286146750873	-0.584954956419526	4.97266185517816	0.416831961208699
ENSG00000011454	RABGAP1	-0.758073826938221	-0.758291252910207	7.09128197052399	0.247854194245597
ENSG00000011478	QPCTL	0.819631771894104	0.827831656678086	1.56221221760629	0.314175561467973
ENSG00000011485	PPP5C	-0.382446441534155	-0.38356769329092	3.51400267205883	0.617903315545923
ENSG00000011523	CEP68	-1.35022723163719	-1.35394667069442	3.83897625559102	0.0120532097278035
ENSG00000011566	MAP4K3	0.321684299778814	0.322227764176428	4.38415302827027	0.677528083469354
ENSG00000011638	TMEM159	0.249531947467791	0.250724801607803	2.6592989346296	0.750319459669371
ENSG00000012048	BRCA1	0.2294965928345	0.229548693020468	6.88974724325208	0.769272267911687
ENSG00000012061	ERCC1	1.26634502618213	1.26852320406813	3.8312444422499	0.0124041120424606
ENSG00000012171	SEMA3B	1.08099505504753	1.08885886566982	1.65703346102677	0.112705695208514
ENSG00000012174	MBTPS2	-1.195733952037	-1.20034111298181	3.65063013610947	0.0435218916914415
ENSG00000012232	EXTL3	-0.393651287968142	-0.395819339080205	3.00023375825336	0.606670044306092
ENSG00000012660	ELOVL5	0.394789926317556	0.394921743979103	6.64351497979893	0.610494083346507
ENSG00000012779	ALOX5	1.2912335599915	1.30579290631658	1.95527687749694	0.0964489266854498
ENSG00000012822	CALCOCO1	-0.181142871824227	-0.181574671481448	3.99477446288469	0.818486030147149
ENSG00000012963	UBR7	0.578699777762915	0.578997947041627	5.37601674584733	0.420421673846072
ENSG00000012983	MAP4K5	0.710219303418968	0.710441492004983	6.43191212898099	0.293340418315682
ENSG00000013275	PSMC4	-0.111658060908042	-0.111705985418647	6.18647157744831	0.889184108309666
ENSG00000013288	MAN2B2	-0.0125765213340351	-0.0125856370544319	5.36608356823648	0.988018089069233
ENSG00000013297	CLDN11	-1.7352001472843	-1.73568679134883	7.45517677274747	8.12547435214468e-06
ENSG00000013306	SLC25A39	-0.574549436642025	-0.574895550384822	5.64968252711921	0.427398255853671
ENSG00000013364	MVP	-0.785504812570047	-0.786067661710265	6.09584083210482	0.229999325035605
ENSG00000013374	NUB1	0.00315174388925041	0.00315212553986654	8.95444752200851	0.996373305804242
ENSG00000013375	PGM3	-0.0807599338979459	-0.0808197007597749	5.70574522574243	0.920016837241081
ENSG00000013392	RWDD2A	0.308103818009654	0.310069572650779	2.84428418523415	0.695206614889913
ENSG00000013441	CLK1	1.735030691467	1.73548508012044	6.37280490685448	9.64986796073221e-08
ENSG00000013503	POLR3B	-0.960229540161785	-0.962778919434666	3.90480108600907	0.124266531111896
ENSG00000013561	RNF14	-0.676179033156535	-0.67649859521724	5.98456644680708	0.334616256690243
ENSG00000013573	DDX11	0.00214358078755986	0.00214840898994647	5.41324204561213	0.997360452489055
ENSG00000013583	HEBP1	-0.793524615357307	-0.79403559221137	5.84370194958409	0.218227995126171
ENSG00000013588	GPRC5A	-2.40750100153483	-2.40799318167476	8.25046681263195	9.43258393963401e-11
ENSG00000013810	TACC3	-0.440796954626389	-0.440926870079549	6.59423109752457	0.560797253697913
ENSG00000014123	UFL1	0.511619369497809	0.512072532463738	5.01276484066876	0.487554060799002
ENSG00000014138	POLA2	-1.09768615154134	-1.09985748857166	4.49503473137061	0.0532335666808584
ENSG00000014164	ZC3H3	-2.04009388530543	-2.08003863071568	2.09293687463312	0.00797852177257551
ENSG00000014216	CAPN1	-1.23412151135146	-1.23524775279411	5.25556447561852	0.0172848640653713
ENSG00000014641	MDH1	-0.0857816006500743	-0.085803593441257	6.89077435734553	0.91511340005394
ENSG00000014824	SLC30A9	-0.299114744410408	-0.299241169452152	6.24869740155596	0.701563655819476
ENSG00000014914	MTMR11	1.52941427251601	1.53620849055701	3.27869839433128	0.00275686442458092
ENSG00000014919	COX15	0.0795128254425867	0.0795789834028847	5.0301968680975	0.920508011676578
ENSG00000015133	CCDC88C	-1.49470277391874	-1.49626314320002	5.33682825627048	0.000831934107473549
ENSG00000015153	YAF2	0.0569490194849274	0.0569976125856403	5.17004909723767	0.94283043186513
ENSG00000015171	ZMYND11	-0.247549302290224	-0.24763250256767	6.47359661703569	0.75290613512265
ENSG00000015475	BID	0.36499971703384	0.365385520779503	5.12671272061381	0.634592460833712
ENSG00000015532	XYLT2	-1.62758040331784	-1.62960133556417	4.88527515674255	0.000556503970099608
ENSG00000015676	NUDCD3	-1.59748088827932	-1.59824527477386	6.18888675287262	0.000123009171618698
ENSG00000016864	GLT8D1	0.298707723915862	0.299106437578296	4.24311795492067	0.700267237835467
ENSG00000017260	ATP2C1	0.040668767600909	0.0407037097070543	5.05221485050631	0.959033875291021
ENSG00000017483	SLC38A5	0.0404238537122746	0.0404634017218151	5.85468776685065	0.95875584631178
ENSG00000017797	RALBP1	-0.310269488412363	-0.310323450971335	7.56109705515501	0.690655863541186
ENSG00000018189	RUFY3	-0.249130399889564	-0.249412732718197	5.05922577487666	0.751023478817904
ENSG00000018408	WWTR1	-0.173548755944862	-0.173608393337856	6.61611134825772	0.826874767468103
ENSG00000018510	AGPS	-0.833098077830512	-0.83384622340677	5.46140003574815	0.187271215226718
ENSG00000018610	CXorf56	-0.925094473339874	-0.927818922422333	3.7653721670991	0.147619812137269
ENSG00000018699	TTC27	-0.430064961915852	-0.431486824000236	3.78088125326262	0.570558924007614
ENSG00000019144	PHLDB1	-0.99410328186743	-0.997076390620877	3.76557072465645	0.109758678308247
ENSG00000019485	PRDM11	0.156501781399497	0.156788407001502	3.91327256210626	0.842576027670919
ENSG00000019582	CD74	1.38853930775694	1.4953560833163	1.83443809427725	0.205879067239438
ENSG00000019995	ZRANB1	0.339495486771729	0.339865030240658	4.65738434701442	0.659639167839596
ENSG00000020129	NCDN	-0.744463783396829	-0.746300092439682	4.05276036998501	0.280953393052424
ENSG00000020256	ZFP64	-1.8683580869878	-1.88013161030763	3.01013936613042	0.00137668543164171
ENSG00000020426	MNAT1	0.538714531659479	0.539076203639554	5.53720960468872	0.460401953367685
ENSG00000020577	SAMD4A	0.62615198277672	0.626626700373127	5.53297126620488	0.373799537090496
ENSG00000020633	RUNX3	1.65557459382112	1.66262127554298	3.7324129704805	0.000805150256105974
ENSG00000020922	MRE11	-0.995127725621314	-0.995475285792888	6.64927463448896	0.0698689066967532
ENSG00000021355	SERPINB1	-0.370173067208832	-0.370503372449058	5.63599226266859	0.630458091894679
ENSG00000021574	SPAST	-0.446475195390508	-0.44710366928455	4.57859009098097	0.553646715110289
ENSG00000021762	OSBPL5	-1.23686733506863	-1.23839717225559	4.99296085357174	0.0158415704971166
ENSG00000021776	AQR	-0.269617219166962	-0.269787852572809	5.76219493261183	0.730845181731862
ENSG00000022267	FHL1	-0.225617747265287	-0.22570717265378	6.0507974830877	0.774820161378474
ENSG00000022277	RTF2	-0.242902759039549	-0.242974605992338	6.70088460066899	0.75753390736427
ENSG00000022840	RNF10	0.10969811016305	0.109716632991511	7.4126320253476	0.889076931353114
ENSG00000023041	ZDHHC6	0.707283423739272	0.70758826482384	6.14332710101182	0.294655444780358
ENSG00000023171	GRAMD1B	-0.287697017996334	-0.288080838610729	4.9915858476806	0.71231736027292
ENSG00000023191	RNH1	-0.276310817442204	-0.276448828120904	6.12443224737587	0.724220845418237
ENSG00000023228	NDUFS1	-0.948611764779768	-0.949033713548269	6.45256244626168	0.097572730061087
ENSG00000023287	RB1CC1	0.672002955606905	0.672117479265589	7.5144382393089	0.32824336618517
ENSG00000023318	ERP44	0.62969460466623	0.629978096639926	6.11296462536155	0.370057956732803
ENSG00000023330	ALAS1	0.176084669688671	0.176380861108753	4.26399471170318	0.823699149502479
ENSG00000023445	BIRC3	3.51566096347659	3.51692964263014	7.60146987111618	1.58855649865477e-21
ENSG00000023516	AKAP11	-0.803050743438726	-0.803799699730043	5.5686176922205	0.212096904665988
ENSG00000023572	GLRX2	0.290178763530446	0.290424328458961	5.02325232709517	0.708836148851417
ENSG00000023608	SNAPC1	-0.301811879472639	-0.301835978882436	8.86112905839907	0.699150503995799
ENSG00000023697	DERA	0.622741862168705	0.623430842177552	4.51437658749807	0.38350799744946
ENSG00000023734	STRAP	-0.0178997271614738	-0.0179048706618086	6.8418253741123	0.982951284162405
ENSG00000023839	ABCC2	4.75713613686935	4.85202068815472	1.04863439514646	2.80282789805486e-11
ENSG00000023902	PLEKHO1	-0.150503107157978	-0.150543850849126	7.08775164345318	0.85021910236129
ENSG00000023909	GCLM	-1.9461747107594	-1.94676611103839	7.52295887218553	3.89403217229167e-07
ENSG00000024048	UBR2	-0.497720202216524	-0.498016763324233	6.09620215287539	0.502714492626934
ENSG00000024422	EHD2	-1.79103375725325	-1.79208236297585	6.36240907728548	1.58427025524594e-05
ENSG00000024526	DEPDC1	-0.0658819336330937	-0.0659107786285513	5.87487647651381	0.935310720482007
ENSG00000024862	CCDC28A	0.497951995951329	0.498233162550502	5.55741601688135	0.501269456728122
ENSG00000025156	HSF2	1.12641582089974	1.12677660243468	6.03341953819538	0.0353626829123789
ENSG00000025293	PHF20	-0.505197803991978	-0.505410278724278	6.15105169536835	0.495337140000225
ENSG00000025434	NR1H3	-0.0513435936839156	-0.0517742800727446	2.1028520296145	0.946787534949742
ENSG00000025708	TYMP	1.53553677332795	1.53605889654647	7.32507793131547	0.000143966476816287
ENSG00000025770	NCAPH2	-0.901544357577882	-0.901949593608097	5.84339200277731	0.164041669025741
ENSG00000025772	TOMM34	0.55341282052143	0.553649424973129	5.78579513795327	0.445510733642391
ENSG00000025796	SEC63	-0.0319588169306557	-0.0319654358224103	7.3247622836182	0.969000582642833
ENSG00000025800	KPNA6	-1.14194774158889	-1.14216479797952	7.71147771766421	0.017634437181994
ENSG00000026025	VIM	0.176130744403792	0.17614050326366	9.43550118534763	0.822736069387867
ENSG00000026103	FAS	3.14689462981383	3.15855591462829	3.37995140748617	1.40100344670532e-11
ENSG00000026297	RNASET2	-0.737994045876209	-0.743169637740379	2.52965023722747	0.308617184638626
ENSG00000026508	CD44	0.82122865002938	0.821476347625094	7.68974972400881	0.18981854766898
ENSG00000026652	AGPAT4	-1.91161025705432	-1.92463721570628	3.03454257918742	0.00115312352499875
ENSG00000026950	BTN3A1	1.25834214597225	1.25972653014749	5.10096191706922	0.0074996592693293
ENSG00000027001	MIPEP	-0.0366091867739952	-0.03675384350636	3.32223522469829	0.96310402049351
ENSG00000027075	PRKCH	0.180548121096039	0.180648989266492	5.91844834156502	0.818431005881092
ENSG00000027697	IFNGR1	0.605009444860506	0.605686120798144	4.8965720864438	0.405906801902063
ENSG00000027847	B4GALT7	-0.812401811532216	-0.813348401277898	5.18401908746391	0.206718657611229
ENSG00000027869	SH2D2A	-1.62097656276037	-1.64866425375374	1.77416386804882	0.0446144047048318
ENSG00000028116	VRK2	0.147403318189698	0.147519218280578	5.38584279009264	0.851643945949682
ENSG00000028137	TNFRSF1B	-2.32900943524284	-2.33064554255584	7.02187039004389	1.14013764411597e-07
ENSG00000028203	VEZT	-0.475611743473543	-0.475895710276827	6.17848502401862	0.526163001094037
ENSG00000028277	POU2F2	1.21218615144952	1.21723165314278	5.24798720541922	0.0260090580591908
ENSG00000028310	BRD9	-1.54626792586821	-1.54704618511774	6.35834281423847	0.000155972134370575
ENSG00000028528	SNX1	-0.678196301231169	-0.678377125028296	7.06525743389159	0.32980833110345
ENSG00000028839	TBPL1	1.11594852462005	1.11919735355597	3.00372186671731	0.0559536334576225
ENSG00000029153	ARNTL2	0.624580777110489	0.625521151657246	4.62654745872637	0.377153233964866
ENSG00000029363	BCLAF1	0.636716865726516	0.63679832208763	7.76645236181628	0.362407790194063
ENSG00000029364	SLC39A9	0.254238043995351	0.254409847271905	5.30700053789462	0.74476859937626
ENSG00000029639	TFB1M	-0.0603319170088667	-0.0606101316285736	3.23658933504388	0.938752746231823
ENSG00000029725	RABEP1	-0.0755679895157796	-0.075591138160945	6.76924067505857	0.925631047208067
ENSG00000029993	HMGB3	-0.015094456626488	-0.0151022446208489	5.20426443492424	0.98563111900667
ENSG00000030066	NUP160	-0.591433684498687	-0.592601150661317	4.44468907855057	0.412092870761186
ENSG00000030110	BAK1	-0.733558896283697	-0.734979524470879	4.26547434564494	0.296412291141477
ENSG00000030419	IKZF2	-0.932157076923884	-0.936508154390489	3.51515758317641	0.162806483117011
ENSG00000030582	GRN	-0.448159187382817	-0.44823395901933	7.87974910633023	0.553992724973791
ENSG00000031003	FAM13B	0.226596781118181	0.22695088760872	4.02157941913279	0.772482572592246
ENSG00000031081	ARHGAP31	-0.521321397036446	-0.521788752211406	5.4812834956104	0.482504828580412
ENSG00000031691	CENPQ	0.494075960146298	0.49427273355029	6.25895804702225	0.505146572023476
ENSG00000031698	SARS	-0.526529674001686	-0.526674822932645	7.18479720648569	0.473906599180288
ENSG00000031823	RANBP3	-0.967643099264999	-0.970117099926397	4.05310269375598	0.118212583635076
ENSG00000032219	ARID4A	-0.494036344002252	-0.494178452497414	6.89054058854085	0.50664335280481
ENSG00000032389	EIPR1	-1.1069618997585	-1.11023501103771	3.80542236584889	0.0623840574633043
ENSG00000032444	PNPLA6	-0.725665493352346	-0.72905767629622	2.93072644953838	0.305247052015908
ENSG00000032742	IFT88	0.456356002736799	0.457298096085289	3.94294061239244	0.543085021839734
ENSG00000033011	ALG1	-1.36865212224602	-1.38126263012034	2.20168127898773	0.0419273953614017
ENSG00000033030	ZCCHC8	1.33910277036725	1.3398239055553	5.49712744111177	0.00160058841269858
ENSG00000033050	ABCF2	-0.653029893352414	-0.653791500456426	5.15292054968003	0.349983274931482
ENSG00000033100	CHPF2	-0.0688103591259042	-0.0692776998975465	2.46703815794428	0.929405212638128
ENSG00000033170	FUT8	-0.00784635356756476	-0.0078721939950823	4.82551767760263	0.992490134521369
ENSG00000033178	UBA6	0.21990521070234	0.219986643360091	6.78843387654995	0.778957666463022
ENSG00000033327	GAB2	-1.83742652805493	-1.84079222440015	4.66794777284941	0.00012147665174592
ENSG00000033627	ATP6V0A1	0.340331253460719	0.340558152289254	5.4213498418846	0.659160054138364
ENSG00000033800	PIAS1	-0.6615724493037	-0.662062064365846	5.67570405049315	0.3407548113831
ENSG00000033867	SLC4A7	-0.534004763474471	-0.534457192470822	5.788136090141	0.466289195317275
ENSG00000034053	APBA2	-1.21349717108977	-1.22359004159589	2.07857899775804	0.0740959794422125
ENSG00000034152	MAP2K3	0.95094502178143	0.951461843721429	5.94986698455555	0.136964576075648
ENSG00000034510	TMSB10	-0.416073531764629	-0.416114053946253	8.60919829815392	0.587298019202006
ENSG00000034533	ASTE1	1.05561479746709	1.062747098449	2.1831845660704	0.107571498220796
ENSG00000034677	RNF19A	1.00696994181503	1.00748165257389	5.74350741673866	0.0647936297610221
ENSG00000034693	PEX3	0.366219879826525	0.367189425420591	3.5283618678224	0.633552009244937
ENSG00000034713	GABARAPL2	1.17231959404352	1.1725775745711	6.87118964820083	0.01454754673772
ENSG00000035115	SH3YL1	0.390459804974789	0.392207580129047	2.60736371815286	0.610608402761084
ENSG00000035141	FAM136A	-0.55566511113695	-0.556206431162122	5.02070149145691	0.445004938872814
ENSG00000035403	VCL	-0.301197544936187	-0.301265250645355	7.23657669285484	0.699609351283717
ENSG00000035499	DEPDC1B	0.0271631099769693	0.0272136190565819	3.45639997269566	0.972239158706403
ENSG00000035664	DAPK2	-0.774687890590006	-0.783796356772338	1.71561641207966	0.319882440334949
ENSG00000035681	NSMAF	0.345714341426953	0.346197712532599	4.71865061687117	0.653494797304479
ENSG00000035687	ADSS	-0.815986097403788	-0.816419845703901	6.57861603647356	0.197422521418742
ENSG00000035862	TIMP2	0.00621524433029648	0.00621549607295088	9.31944387489267	0.992877677651231
ENSG00000035928	RFC1	-0.226826774102092	-0.226859389086849	7.80370099562213	0.773601360266826
ENSG00000036054	TBC1D23	0.572996236050938	0.573466662112158	5.20360509923028	0.426374281609791
ENSG00000036257	CUL3	0.274049947013241	0.274286916411391	5.25994242363603	0.725059721585933
ENSG00000036448	MYOM2	4.71266751096401	4.75505999299747	1.7593932835385	9.86053740891657e-14
ENSG00000036549	AC118549.1	0.510590841921566	0.510817094941299	6.0043503657551	0.488474940425567
ENSG00000037042	TUBG2	0.0292970166428571	0.0294026097193455	3.44460303715674	0.970568461008776
ENSG00000037241	RPL26L1	1.60951752122917	1.61025098014021	5.62998539641085	1.34045053866276e-05
ENSG00000037474	NSUN2	0.240206256329605	0.240350890007586	5.69252169725733	0.758659853431243
ENSG00000037637	FBXO42	-1.65495283065048	-1.66102598350598	3.65173954458147	0.00136293681946688
ENSG00000037749	MFAP3	0.30617959263779	0.30717665622346	3.36570073799186	0.693282543850984
ENSG00000037897	METTL1	-2.32190467622825	-2.32766714249691	4.97545897777346	3.048920954345e-05
ENSG00000038002	AGA	0.694381439308484	0.69535102106739	4.2567549676404	0.311310750641555
ENSG00000038210	PI4K2B	0.58217757052013	0.583857772813133	3.82962531745799	0.423295761136453
ENSG00000038219	BOD1L1	-0.578700572663479	-0.578808209882774	7.87520958645649	0.421637204921874
ENSG00000038274	MAT2B	0.63403138578317	0.634402338074417	5.73161255927337	0.366764856262786
ENSG00000038358	EDC4	0.194390980930773	0.197585459746479	1.54044072221788	0.819079386627068
ENSG00000038382	TRIO	-0.665173148474607	-0.665455340345739	6.76450488723896	0.336524488531465
ENSG00000038532	CLEC16A	-0.95246257216089	-0.954870690518307	3.8313362010502	0.127853387167134
ENSG00000039123	MTREX	-1.33427168461134	-1.33463918000992	7.31962798705527	0.00148950881793299
ENSG00000039139	DNAH5	-0.973407561719087	-0.993650497473663	2.31943558839389	0.222386278386183
ENSG00000039319	ZFYVE16	-0.297135795988756	-0.297312448714838	5.97729313324287	0.703419088722459
ENSG00000039523	RIPOR1	-0.0308677544889083	-0.0308883446957849	5.99388949540618	0.969811291058597
ENSG00000039560	RAI14	0.00400724514102304	0.00400787471073367	8.13423484002555	0.995709125679884
ENSG00000039650	PNKP	-1.30261736409359	-1.30429240131826	4.97859365763315	0.0135360537278848
ENSG00000040199	PHLPP2	0.8050275094058	0.807234877632394	3.3401032746734	0.226100628666208
ENSG00000040275	SPDL1	-0.43137116259085	-0.431419530877177	7.83835641298887	0.570670564683776
ENSG00000040341	STAU2	-0.975765807853226	-0.976878614397099	4.84672743809783	0.0952179747541455
ENSG00000040487	PQLC2	-1.29035439418224	-1.29351357252535	4.39900536394645	0.0155371943477489
ENSG00000040531	CTNS	-0.64361625331774	-0.644768040060438	4.39134115186345	0.366638317331113
ENSG00000040608	RTN4R	-2.29900727067633	-2.32591530618968	2.29537407587736	0.000514519937856717
ENSG00000040633	PHF23	-1.42552069661414	-1.42671126874753	5.90776120372153	0.00111545287761261
ENSG00000040933	INPP4A	-1.25269025496976	-1.25664277746561	3.51374429033912	0.0329218242872452
ENSG00000041353	RAB27B	-0.0331589939283748	-0.0339857481096119	1.68620883039205	0.964018446070973
ENSG00000041357	PSMA4	0.0427211899699867	0.042727377363469	8.31177836245281	0.957550191970348
ENSG00000041802	LSG1	-0.274773556580581	-0.274853845279593	6.88529964442988	0.725805034029343
ENSG00000041880	PARP3	-0.98522039138793	-0.986846001291288	4.93896373445506	0.11647150030344
ENSG00000041988	THAP3	-1.1485774831776	-1.15034431153587	4.64810300529729	0.0532003599570123
ENSG00000042062	RIPOR3	-0.338127461282508	-0.340220541431371	3.99205456290441	0.684331216097835
ENSG00000042088	TDP1	-0.110312803485926	-0.110441595602907	4.84457492537213	0.890001619253924
ENSG00000042286	AIFM2	-0.813899596510604	-0.814565902141311	5.85623079216375	0.201871980199173
ENSG00000042317	SPATA7	-0.0341019366050212	-0.034492530765739	2.2657305529735	0.964263031183782
ENSG00000042429	MED17	0.941370947682694	0.942477023904693	4.54359901520929	0.112406019415056
ENSG00000042445	RETSAT	-0.847126504177913	-0.847463888517497	6.20063373713479	0.171403589953532
ENSG00000042493	CAPG	-0.61691235702611	-0.617093928944406	6.64194840776417	0.395799145432497
ENSG00000042753	AP2S1	-0.921222566502457	-0.92136990441057	7.67643123271369	0.14098289851066
ENSG00000043093	DCUN1D1	-0.0462272222288908	-0.0463027779246602	4.60297469279036	0.954161599209209
ENSG00000043143	JADE2	0.681021156539938	0.681312959381012	6.17522675591004	0.319776069882862
ENSG00000043514	TRIT1	-0.00813527470226162	-0.00814660702153162	3.70092234789751	0.991939518131063
ENSG00000043591	ADRB1	-0.82713679901008	-0.827852199319537	5.27628567267161	0.192272486021329
ENSG00000044090	CUL7	0.507038393371005	0.510645321938868	2.25663162248607	0.503457119256488
ENSG00000044115	CTNNA1	0.306198704128592	0.306256793862426	7.45779827870829	0.69290070916655
ENSG00000044446	PHKA2	-0.586856050919599	-0.589270398941977	3.05403254973639	0.422095377654222
ENSG00000044459	CNTLN	0.0013159203816671	0.00131621029803929	7.00668894244135	0.998144782672257
ENSG00000044574	HSPA5	-1.40723569327948	-1.40729297314743	10.6717076017121	0.00168787407291404
ENSG00000046647	GEMIN8	-0.565872315116605	-0.568159413750057	3.06319465093298	0.445073091941747
ENSG00000046651	OFD1	1.03284262815349	1.03340778667053	5.94764263885161	0.0529715041323446
ENSG00000047056	WDR37	0.333073686205358	0.334480553640371	2.82252633010199	0.668964903860765
ENSG00000047188	YTHDC2	-0.218964770049002	-0.219128041207206	5.28687286751844	0.781410730549833
ENSG00000047230	CTPS2	-0.807642353783269	-0.809934506000069	3.63577868545814	0.227761423435036
ENSG00000047249	ATP6V1H	0.671441455428621	0.671932988939223	5.15640570024625	0.334323452610255
ENSG00000047315	POLR2B	0.079369436284952	0.0794157344692155	6.03943346290285	0.920207650867867
ENSG00000047346	FAM214A	0.791673245710563	0.792647238889463	4.5996859459074	0.232298703682047
ENSG00000047410	TPR	0.265346281843498	0.265361658146388	9.18234965332252	0.733416038580745
ENSG00000047457	CP	4.90391926078939	5.06689076238243	0.275091448804902	1.68648189573699e-08
ENSG00000047578	KIAA0556	-0.803085972897264	-0.807793406636375	3.07358619400986	0.251463934476377
ENSG00000047579	DTNBP1	-0.0103190460588569	-0.0103307469471614	5.7095924602811	0.990338523542351
ENSG00000047621	C12orf4	-0.350891177949103	-0.351030611984037	6.20931480919815	0.650641980973979
ENSG00000047634	SCML1	2.23452005686774	2.24186998963454	3.06378971410046	1.47997096868026e-05
ENSG00000047644	WWC3	-0.147544421746253	-0.147608338368532	6.09895658247403	0.852940031613511
ENSG00000047648	ARHGAP6	0.146442210540375	0.147102032009375	2.90602214661262	0.853579185233327
ENSG00000047849	MAP4	-0.394948412609317	-0.394986505495511	8.48089106327769	0.613852705956192
ENSG00000047932	GOPC	0.333269502071464	0.333419403338716	6.00866921200865	0.666006897431421
ENSG00000048028	USP28	0.192653978833803	0.192863545835832	5.19224249537559	0.806525896248907
ENSG00000048052	HDAC9	5.47458334936498	5.48741079752595	4.68996935078636	1.30888137866374e-22
ENSG00000048140	TSPAN17	-1.44054761755087	-1.44333251335397	4.35706788613723	0.00561482793477715
ENSG00000048162	NOP16	0.521229911193555	0.521672533999793	5.12865123530268	0.477907884367451
ENSG00000048392	RRM2B	1.1250790718975	1.12632181962204	4.50922215957916	0.0383886622750575
ENSG00000048405	ZNF800	-0.329630965941785	-0.330174516828917	4.49088475622755	0.670260531524662
ENSG00000048471	SNX29	-0.832863571445521	-0.837444301123445	2.71044694262365	0.23163089971467
ENSG00000048544	MRPS10	-0.870025263112107	-0.870416855012274	6.21743593712143	0.152958103220183
ENSG00000048649	RSF1	-0.898588060359039	-0.898758263965753	7.95959838182516	0.128266356097406
ENSG00000048707	VPS13D	-1.30244943839838	-1.30431979661336	4.971005566324	0.00811252544350338
ENSG00000048828	FAM120A	-0.569764845346731	-0.56979117002517	9.41504811513627	0.430725428258292
ENSG00000048991	R3HDM1	-0.195045862681833	-0.195211819066582	5.14145314207781	0.805292863074735
ENSG00000049130	KITLG	0.312665317526715	0.31352175838367	3.91212292836429	0.688122791088513
ENSG00000049167	ERCC8	-0.469863828206674	-0.476010290918756	1.84490955666843	0.55746179857127
ENSG00000049192	ADAMTS6	1.40398411020556	1.4058414344556	5.05909429398315	0.0120824037622524
ENSG00000049239	H6PD	-1.25110513010392	-1.25491494115333	3.8800507384886	0.0273402870517973
ENSG00000049245	VAMP3	-0.379612012110881	-0.379804009225035	6.21752720263363	0.622980757179997
ENSG00000049246	PER3	0.574205204984227	0.575778828766793	3.45589125919014	0.428725877971135
ENSG00000049249	TNFRSF9	5.0434932947818	5.228492185547	1.17482068065871	1.56719435648009e-09
ENSG00000049323	LTBP1	-0.536198323349408	-0.537377473132843	4.34185255737335	0.464940514826388
ENSG00000049449	RCN1	0.538707977991016	0.539162875480582	5.57468938328631	0.460598118584422
ENSG00000049541	RFC2	-0.130068320496432	-0.130165613099398	5.31954727535369	0.870811171974109
ENSG00000049618	ARID1B	-0.880365759935819	-0.880991872067203	5.92570926651088	0.14820649076811
ENSG00000049656	CLPTM1L	0.0206581025661886	0.0206628889726188	6.96212319370834	0.97849472446371
ENSG00000049759	NEDD4L	1.05602900692538	1.05618670144594	7.76228999871521	0.0389138058885902
ENSG00000049769	PPP1R3F	2.51891920754036	2.54963091566842	0.889974490106588	3.33236726087381e-06
ENSG00000049860	HEXB	0.446418279905329	0.446801454021616	5.35020130543032	0.554837826318541
ENSG00000049883	PTCD2	-0.508821598224888	-0.510881096025657	3.32261940763907	0.501296966901702
ENSG00000050165	3	0.475868335901416	0.476233741334445	5.46488640237512	0.523476183369707
ENSG00000050327	ARHGEF5	-1.324062342601	-1.3272861652357	4.2144495779919	0.0349095577035753
ENSG00000050344	NFE2L3	0.20868262109466	0.208806630118742	6.61799741657239	0.790310770449209
ENSG00000050393	MCUR1	0.46959679977857	0.469971908688357	5.20164980676413	0.530924284224384
ENSG00000050405	LIMA1	1.66262078211201	1.66269938244659	9.31800737297799	1.73211539493339e-06
ENSG00000050426	LETMD1	0.13695760832968	0.137159470225616	4.5465025195474	0.862348539776999
ENSG00000050748	MAPK9	-0.209944587816842	-0.21034544523005	3.74032533442462	0.790197933765254
ENSG00000050820	BCAR1	-0.966605916005786	-0.967483938892131	5.56397554845295	0.0946660740036554
ENSG00000051009	FAM160A2	-1.11728084016702	-1.12015506147394	4.14685544646158	0.0538871323806409
ENSG00000051108	HERPUD1	0.20651736201807	0.206660208488308	5.76122461987603	0.792441954077693
ENSG00000051128	HOMER3	-0.511074395173013	-0.511174660322085	7.13602479032791	0.491989133903831
ENSG00000051180	RAD51	-0.447025966918719	-0.447287804784276	5.72604032204765	0.553953308832081
ENSG00000051341	POLQ	-0.554886457960934	-0.555390716405913	5.35835448730332	0.445605972625782
ENSG00000051382	PIK3CB	-1.9933370533621	-2.00070303830723	3.95890071049002	2.88319923152189e-05
ENSG00000051596	THOC3	-0.487917964012041	-0.492902046143444	1.64323329447359	0.542128237027965
ENSG00000051620	HEBP2	-0.425102902982559	-0.425213858085142	7.15654754323532	0.5811533186811
ENSG00000051825	MPHOSPH9	0.0784360456880155	0.0784863679167703	5.33119095508451	0.920817374770003
ENSG00000052126	PLEKHA5	-0.699413934669985	-0.700709363560583	4.41829897965932	0.30997201288792
ENSG00000052723	SIKE1	-0.240549382495126	-0.240899399882847	4.61649588537038	0.760061299165253
ENSG00000052749	RRP12	-0.827122662608598	-0.829052763832775	4.29239709949475	0.206456671568754
ENSG00000052795	FNIP2	0.534195110831346	0.534511729695891	5.62565856035083	0.464841847239298
ENSG00000052802	MSMO1	0.0272088962480728	0.0272164244382169	7.50167397293512	0.972207752260376
ENSG00000052841	TTC17	-0.359790438066295	-0.359964265387368	6.2060207241936	0.642268197641971
ENSG00000053254	FOXN3	-1.5586482958588	-1.55907194975092	7.09483365771638	2.17260346422877e-05
ENSG00000053371	AKR7A2	-0.766783192188316	-0.766967840945877	6.7255610907545	0.243304815173353
ENSG00000053372	MRTO4	-0.899001264896314	-0.899340184459552	6.60490281901271	0.129941452909765
ENSG00000053501	USE1	-0.384085310423262	-0.385894002121209	2.91022690627204	0.618341107431798
ENSG00000053524	MCF2L2	6.66062866225728	6.795355251434	2.03849929092275	6.09058669602746e-16
ENSG00000053747	LAMA3	2.39449137469594	2.40077131624673	3.28588061513267	9.47113723818953e-08
ENSG00000053770	AP5M1	0.399994798671779	0.4004788524327	4.62254551730375	0.599257992051347
ENSG00000053900	ANAPC4	-0.257608431966336	-0.257924299611277	4.71970288409691	0.742572825896668
ENSG00000054116	TRAPPC3	0.452589699283389	0.452716361698954	6.59560184306804	0.552923618765765
ENSG00000054118	THRAP3	-0.0894405744363537	-0.0894527228257065	7.93490136992992	0.912170660288045
ENSG00000054148	PHPT1	-0.0813372839379721	-0.0816771717730824	3.12564395777622	0.918017827773039
ENSG00000054219	LY75	-0.84896419773216	-0.858071871837573	2.51238227005807	0.249397209839397
ENSG00000054267	ARID4B	0.620636286441994	0.620709936137461	8.04206375421918	0.3782435895597
ENSG00000054282	SDCCAG8	0.144426751844883	0.144601330135483	4.65593276272147	0.85494768318306
ENSG00000054523	KIF1B	0.216324687146885	0.216386164316527	6.50459891171072	0.782486142112259
ENSG00000054598	FOXC1	4.50541944417025	4.53685117880456	2.81582330308552	1.2469550183295e-15
ENSG00000054611	TBC1D22A	-1.02905244047802	-1.03007738451813	5.18720321061454	0.0656701278483992
ENSG00000054654	SYNE2	-0.229779927825277	-0.229791482973063	9.69455048348087	0.77125207490834
ENSG00000054793	ATP9A	-0.813424501251783	-0.81694556361592	2.89296430532707	0.237386992678269
ENSG00000054965	FAM168A	-0.881532149624601	-0.88340739929584	3.86783410872114	0.168443002135861
ENSG00000054967	RELT	0.200826906370169	0.201518492181817	3.14018851510341	0.79885431077415
ENSG00000054983	GALC	-0.204168481877141	-0.204752651292456	3.41052678178523	0.795461913037035
ENSG00000055044	NOP58	0.868502303887849	0.868600587859675	7.9870098440711	0.149268506682868
ENSG00000055070	SZRD1	-0.161700616123561	-0.161761599312131	6.33398722541616	0.838754835431118
ENSG00000055130	CUL1	0.52170511224172	0.522075760092961	5.44125021111013	0.47738922973596
ENSG00000055147	FAM114A2	-0.00542163103966817	-0.00544192257945181	4.18608885409028	0.995023987093738
ENSG00000055208	TAB2	1.08571675154733	1.08604730089389	6.4295716409611	0.0311482750793603
ENSG00000055211	GINM1	-0.421487517810171	-0.421579234351345	7.40541389221587	0.584750982802476
ENSG00000055332	EIF2AK2	-0.175239274223167	-0.175258443502546	8.58307181969715	0.825303551075708
ENSG00000055483	USP36	0.59066922835718	0.590904238453072	6.12600803444191	0.408287466434033
ENSG00000055609	KMT2C	-0.455032566050223	-0.455188003142517	6.65552196388871	0.546647154348434
ENSG00000055917	PUM2	-0.454093705099063	-0.454315097373514	6.16739559184935	0.549122047980492
ENSG00000055950	MRPL43	-0.473336470646928	-0.473501095586496	6.43422320026852	0.528884753280986
ENSG00000056050	HPF1	-0.39831623400356	-0.398564005548829	5.52267587624765	0.603899918654427
ENSG00000056097	ZFR	0.715956311258649	0.716109211309957	7.07920185630147	0.285818900895676
ENSG00000056277	ZNF280C	0.417882257789567	0.420762726658022	2.44236792030328	0.596395578571473
ENSG00000056558	TRAF1	2.85577095789467	2.86719567565792	5.33322504355655	9.96990492392151e-11
ENSG00000056586	RC3H2	-0.0289544704837801	-0.0289629046289179	6.76337098579576	0.971882436069352
ENSG00000056972	TRAF3IP2	0.48502927039309	0.485592287682537	5.36381175953307	0.514794822091832
ENSG00000057019	DCBLD2	-1.25358724648787	-1.25396933866549	7.45602061993511	0.0049823240216651
ENSG00000057252	SOAT1	-0.64082842961771	-0.641387086691711	5.63050220040204	0.361004779420808
ENSG00000057294	PKP2	-0.264832028638635	-0.265058211949568	5.03726308250199	0.735572122411213
ENSG00000057608	GDI2	-0.371724242051348	-0.371855736281964	6.75656126662362	0.632052213556582
ENSG00000057663	ATG5	1.15144847412151	1.15264473939461	4.6304747790299	0.0279635509762362
ENSG00000057704	TMCC3	-0.628743621838192	-0.634623123506328	2.02164271139067	0.40785980856665
ENSG00000057757	PITHD1	-0.145180859702393	-0.145251560817458	5.7791801681221	0.855312714543522
ENSG00000057935	MTA3	-0.375134296890204	-0.375658710286716	4.36350091755753	0.625626577151039
ENSG00000058056	USP13	-0.972407333151475	-0.973479948424426	5.0649237820987	0.095516072922759
ENSG00000058063	ATP11B	-0.345329044298617	-0.345786904668593	4.71577697852041	0.655124385650675
ENSG00000058085	LAMC2	4.00837341196836	4.03481524592564	4.21073582569599	1.92051816232538e-18
ENSG00000058091	CDK14	-1.3517176982681	-1.35351439908391	5.10742976264994	0.0044012265843821
ENSG00000058262	SEC61A1	-0.388072819461649	-0.388131863598439	7.77714170758373	0.613750813559391
ENSG00000058272	PPP1R12A	-0.0727133521497246	-0.0727253366370289	7.82946368624662	0.928729960342569
ENSG00000058453	CROCC	-1.66019518051318	-1.66656704623951	3.45345888634993	0.00659476141326538
ENSG00000058600	POLR3E	-0.814086275904742	-0.816465969706051	3.88282571231413	0.222063884056402
ENSG00000058668	ATP2B4	-1.22144670523573	-1.22205819090099	6.39040313910375	0.00890872304134237
ENSG00000058673	ZC3H11A	0.302785451307052	0.302901617389585	6.38208959038906	0.696233262356012
ENSG00000058729	RIOK2	1.3935052215768	1.39489641996156	4.62212990591189	0.00150293159401671
ENSG00000058799	YIPF1	0.244010925814934	0.2443200965997	4.68928349498174	0.755050770568395
ENSG00000058804	NDC1	-0.511617781852056	-0.511904211721276	5.77305522652797	0.488842205761405
ENSG00000059122	FLYWCH1	-0.303885080817893	-0.304720622169864	3.25449449424487	0.69571436062097
ENSG00000059145	UNKL	-0.926507529440382	-0.929137112916549	3.68193615210112	0.146171494375867
ENSG00000059377	TBXAS1	1.28655994628726	1.29369625248952	1.81153874040157	0.0420800273575896
ENSG00000059378	PARP12	0.854008924223699	0.854336635476556	6.77498588483156	0.16264235388034
ENSG00000059573	ALDH18A1	-0.211517961558966	-0.212075328576339	3.35308862819207	0.788642340434506
ENSG00000059588	TARBP1	-0.388709366427969	-0.39038704572035	2.88348560962305	0.611882169214359
ENSG00000059691	GATB	-0.0479715656883151	-0.0480321510438061	4.554397475785	0.952479746033085
ENSG00000059728	MXD1	2.97934881042158	2.98103245205607	5.69365697734502	8.02857938996108e-18
ENSG00000059758	CDK17	0.111811378647797	0.111927277382787	5.37889264320257	0.887510963897488
ENSG00000059769	DNAJC25	0.605563978673735	0.606318261038427	4.63606131317139	0.395103277174317
ENSG00000059804	SLC2A3	-0.20151298458604	-0.201786981061126	5.17795491390905	0.798587418068349
ENSG00000059915	PSD	5.31161740371442	5.38689318976592	2.16324918738859	9.14630572040998e-12
ENSG00000060069	CTDP1	-0.276373140281449	-0.277234876157963	3.59354186914504	0.722946449402023
ENSG00000060138	YBX3	0.278057483376142	0.27807156849212	9.18567087781417	0.72076769833061
ENSG00000060237	WNK1	0.522963066700389	0.523026018329477	7.79899266723436	0.475955417507928
ENSG00000060339	CCAR1	0.558983714048883	0.559038966095687	8.35357848303861	0.439667567997003
ENSG00000060491	OGFR	0.648143445575332	0.648369055979699	6.76907344737214	0.359395100989393
ENSG00000060642	PIGV	2.27226173291655	2.2885685572906	2.5041628499134	2.63520153259169e-06
ENSG00000060656	PTPRU	-1.11715653313418	-1.12249833271722	3.06535522689363	0.114729959452122
ENSG00000060688	SNRNP40	0.433630246277465	0.434680043886612	3.54791218910722	0.565918614884639
ENSG00000060749	QSER1	0.444974957106071	0.445147305953288	6.0231246642695	0.557140411818035
ENSG00000060762	MPC1	0.552364032798586	0.553528575447147	3.82117919658177	0.457870406707731
ENSG00000060982	BCAT1	-1.14770627193995	-1.14838208335379	6.26339654913523	0.0217724826522522
ENSG00000061273	HDAC7	-1.460062055549	-1.46015446480948	9.74795397302422	0.0101290775192359
ENSG00000061676	NCKAP1	0.0169835715411758	0.0169877150849824	5.89807968915118	0.982170409447093
ENSG00000061794	MRPS35	0.107628043878216	0.107699326286088	5.51248539003256	0.89165728996992
ENSG00000061936	SFSWAP	-0.20623464000462	-0.206294219555764	6.79423637701828	0.794145144374532
ENSG00000061938	TNK2	-0.192860893436331	-0.193268684253074	4.30094242807833	0.806708079441705
ENSG00000061987	MON2	-0.268371956231861	-0.268692513211665	4.5890357946195	0.731855978412083
ENSG00000062194	GPBP1	2.2357584666724	2.23599857632558	7.92033751895533	2.64694592206839e-16
ENSG00000062282	DGAT2	2.34584818598439	2.3635857330544	1.98277918205456	0.000196049862765015
ENSG00000062370	ZNF112	-0.285873046048914	-0.289171042123853	1.76309175897485	0.71619500138003
ENSG00000062485	CS	0.199624372047925	0.199721828477089	5.93373885539616	0.799307866734331
ENSG00000062582	MRPS24	1.96913613281509	1.98073447522339	2.26178574363633	0.00050735442881496
ENSG00000062598	ELMO2	0.536398667925493	0.536924833776133	4.89680897312925	0.462932842704451
ENSG00000062650	WAPL	1.17668123315771	1.17689220296101	7.26746636689492	0.0104776357438452
ENSG00000062716	VMP1	0.0985784877054354	0.0986032611107253	7.54330788897728	0.901506901734196
ENSG00000062725	APPBP2	0.766707612008371	0.767122381020884	5.60021950823029	0.239970460861363
ENSG00000062822	POLD1	-0.182147429943902	-0.184000997958116	1.7118776188325	0.820359764839712
ENSG00000063046	EIF4B	0.626674492347455	0.626980295945706	5.7474737319841	0.372871117287307
ENSG00000063169	BICRA	-0.380866350941775	-0.383561695029986	2.40835806588637	0.626344303715075
ENSG00000063177	RPL18	0.50598008750802	0.505995099033099	9.73288163969617	0.493163277094032
ENSG00000063180	CA11	-0.195283870702066	-0.197287081316496	1.79371628541496	0.810762159713906
ENSG00000063241	ISOC2	-0.496456304314611	-0.497625026528116	3.78982714417049	0.518380651315826
ENSG00000063244	U2AF2	0.703460871699869	0.704054318268469	4.96924877634036	0.300135368971499
ENSG00000063245	EPN1	-0.368963220981514	-0.369219531918446	5.32874342065422	0.631826206873005
ENSG00000063322	MED29	0.491853962693484	0.4920936911334	5.6339617440058	0.507549153710247
ENSG00000063438	AHRR	-0.888758042895792	-0.893288417480995	3.44012079950272	0.187135398476125
ENSG00000063601	MTMR1	-1.04931098999115	-1.05311134589003	3.61145771661925	0.0905481169676932
ENSG00000063660	GPC1	-1.09515260206674	-1.10174744074707	2.56698121545413	0.0999366588513648
ENSG00000063854	HAGH	-0.214510081964247	-0.214616836115973	5.74095329495061	0.785918315044559
ENSG00000063978	RNF4	0.561445488136133	0.562441341740169	4.13621292048706	0.442141475279148
ENSG00000064012	CASP8	0.611251178350088	0.611715130064365	5.75132786904633	0.38836448170652
ENSG00000064042	LIMCH1	0.423108805300204	0.423609436115066	4.82793803503736	0.576809944837585
ENSG00000064102	INTS13	0.00855795089506864	0.00855518889237995	5.10982957572026	0.990912842197209
ENSG00000064115	TM7SF3	-0.185328114764181	-0.185384655022577	6.27691581514071	0.815337231469297
ENSG00000064199	SPA17	-0.127138671418544	-0.127827471765297	2.87508135212431	0.871371096394605
ENSG00000064205	WISP2	-0.535453797498187	-0.53695802917671	2.95833801671278	0.501086201241319
ENSG00000064225	ST3GAL6	-0.434239031221572	-0.434731892063963	5.248126865956	0.566685868272107
ENSG00000064313	TAF2	0.550680259448431	0.550929533557186	6.01648716220591	0.448252440808622
ENSG00000064393	HIPK2	-1.07138640849929	-1.0718065539175	6.63878222917096	0.038430529456546
ENSG00000064419	TNPO3	-0.948597469477372	-0.948950334730486	6.64685118735636	0.0964786758860051
ENSG00000064545	TMEM161A	-0.705966114826615	-0.706376304946474	5.60431657188585	0.321556144779349
ENSG00000064607	SUGP2	-0.312816931792886	-0.312948786339775	5.96293315249897	0.687954952399549
ENSG00000064651	SLC12A2	-0.447954924371855	-0.448316108556043	7.05036914583737	0.552584521823641
ENSG00000064652	SNX24	-0.88338903259056	-0.885390957026514	3.99891047514773	0.167274220316855
ENSG00000064666	CNN2	-0.521410917927007	-0.523220402689836	3.05094812834117	0.503400732180811
ENSG00000064687	ABCA7	-0.682324544967415	-0.684810918850881	3.08344886516988	0.347274795639076
ENSG00000064703	DDX20	0.961884049604924	0.962655262341349	5.08815031345246	0.0939982736142813
ENSG00000064726	BTBD1	0.759076802010687	0.760551895340491	3.77153523709965	0.270430871097628
ENSG00000064763	FAR2	-0.279365697128337	-0.280182746247995	3.5680917045911	0.721028104736508
ENSG00000064932	SBNO2	-0.975296002715025	-0.976351703576019	6.1374397548462	0.0907280375321899
ENSG00000064933	PMS1	-0.0137874655471813	-0.0137966435008933	5.50239728585643	0.986880551107163
ENSG00000064961	HMG20B	0.119046133757274	0.119091456389107	6.14539748275705	0.880942608120743
ENSG00000064989	CALCRL	0.156895679296158	0.157271559745094	4.48448344766445	0.843693513177436
ENSG00000064995	TAF11	-1.57595164900984	-1.57697266237629	6.00702083225005	7.67176169333045e-05
ENSG00000064999	ANKS1A	-1.33891649431492	-1.34320208933255	4.01100729116648	0.0143212407739034
ENSG00000065000	AP3D1	-0.596396563463915	-0.596536442342393	7.40109557511414	0.404010997561564
ENSG00000065029	ZNF76	-0.545600643230244	-0.547566179060376	3.12264719498199	0.469160409704562
ENSG00000065054	SLC9A3R2	-0.539019712957484	-0.53949015684844	5.57030364517936	0.466120686494085
ENSG00000065057	NTHL1	-1.0966455546281	-1.09767963220764	4.72622194458373	0.088900680543302
ENSG00000065060	UHRF1BP1	0.141375962528092	0.141592824717089	4.9280744378367	0.858051672320582
ENSG00000065135	GNAI3	-0.0898869988599416	-0.0899181924810073	6.70167032806666	0.912353873594544
ENSG00000065150	IPO5	0.570599391333026	0.570741996459274	6.70698753766865	0.428104979260206
ENSG00000065154	OAT	0.358985923477147	0.359361914076213	4.60235616185393	0.642153551739614
ENSG00000065183	WDR3	-0.323317827792765	-0.323642338546827	5.15235768198442	0.676992580084053
ENSG00000065243	PKN2	-0.126126897636145	-0.126159298829666	7.13029731412162	0.875232764097161
ENSG00000065268	WDR18	-0.959984336571864	-0.960448280267057	5.91095073468533	0.11661716134909
ENSG00000065308	TRAM2	-1.16296187859054	-1.16324429952806	7.38817649721982	0.0143689253267158
ENSG00000065328	MCM10	-0.152811957446786	-0.152898990873607	5.61738799040991	0.847762834992513
ENSG00000065357	DGKA	-0.545913189092485	-0.54640490865529	5.2092938409523	0.456491095198506
ENSG00000065413	ANKRD44	-0.395854033178229	-0.397711310808563	2.75911454077229	0.607183287486439
ENSG00000065427	KARS	-0.282647167584802	-0.282701763242416	7.65248350902104	0.718041953366671
ENSG00000065457	ADAT1	0.00751732098113765	0.00752327259822117	5.25961925708197	0.99212288684315
ENSG00000065485	PDIA5	0.0154512317494848	0.0154558011064683	4.89411362270847	0.984363164130038
ENSG00000065491	TBC1D22B	0.361678276141608	0.362476937911459	3.70300336299286	0.637452883868472
ENSG00000065518	NDUFB4	0.157505373289084	0.157550542580028	6.67282789587065	0.84201713414098
ENSG00000065526	SPEN	-0.168294367836192	-0.16832724514704	7.21161859565253	0.832192104274837
ENSG00000065534	MYLK	-0.925579517844264	-0.925853606880103	7.84046655954437	0.115403932167564
ENSG00000065548	ZC3H15	0.433890789081952	0.433919488454509	8.66845955360923	0.567262309724337
ENSG00000065559	MAP2K4	-0.413374343236494	-0.414192871183256	4.10249273262972	0.58646988215293
ENSG00000065600	TMEM206	0.242023440016236	0.243009715536107	3.09483820372324	0.758328178824557
ENSG00000065613	SLK	-0.272010620138238	-0.272042340835386	8.41470948641252	0.728666650329755
ENSG00000065615	CYB5R4	0.199388052212821	0.199797212633793	3.93010584462227	0.79986249177828
ENSG00000065618	COL17A1	3.58554934261261	3.63506663471706	2.165149382867	1.9044591054902e-08
ENSG00000065621	GSTO2	3.48423587902567	3.50209035762028	2.36228982360182	7.63638581668571e-12
ENSG00000065717	TLE2	-0.632779889927926	-0.634816741987393	3.25772323427233	0.383604837851388
ENSG00000065802	ASB1	1.80082917833966	1.80163228058141	5.17398817969419	3.50520088589209e-05
ENSG00000065809	FAM107B	-0.0610943827236553	-0.0611102784023845	7.14002665899889	0.940117182469355
ENSG00000065833	ME1	-0.194279697079849	-0.194919156089823	3.80513432790685	0.804780358987913
ENSG00000065882	TBC1D1	-0.116325965911285	-0.116381188251817	6.20993292853219	0.88470952530564
ENSG00000065883	CDK13	0.642819120660154	0.643317572546244	5.28286515065349	0.357684094084708
ENSG00000065911	MTHFD2	-0.0868621946963704	-0.0869024031976928	6.31676147902929	0.913876805397866
ENSG00000065923	SLC9A7	-1.21219224413154	-1.21619478258053	3.49496550523773	0.0374347476425677
ENSG00000065970	FOXJ2	0.349810029191039	0.350056123513273	5.06612095339851	0.649341274233236
ENSG00000065978	YBX1	0.529841343788363	0.529865956113923	9.28896899545552	0.469012584418401
ENSG00000065989	PDE4A	-0.479505743703938	-0.480332568545032	3.81902413131611	0.521505742541853
ENSG00000066027	PPP2R5A	-0.477618720767834	-0.478191418791637	4.76840203466962	0.522642829645889
ENSG00000066044	ELAVL1	-0.394948942105529	-0.39512566866408	6.18184475625338	0.606184741283171
ENSG00000066056	TIE1	0.526516048459446	0.526860620457715	5.59068686259934	0.472711208856025
ENSG00000066084	DIP2B	-0.0148919760140188	-0.0149349542800374	4.87560659932117	0.985369260931965
ENSG00000066117	SMARCD1	-0.919322898420532	-0.92062290264634	4.9382330557724	0.131008204574195
ENSG00000066135	KDM4A	-1.11103950333241	-1.11295567709993	4.73293998242434	0.0452971131714235
ENSG00000066136	NFYC	0.405650737384645	0.40689224659063	3.41852449791893	0.593993946625458
ENSG00000066279	ASPM	-1.24758171066161	-1.24777821717656	8.29512953946153	0.00487281057873627
ENSG00000066322	ELOVL1	-0.171022614038106	-0.171061827222771	7.10540940590441	0.830254077310868
ENSG00000066379	ZNRD1	0.298858758020082	0.29931839477153	4.09459782420294	0.700187603027726
ENSG00000066422	ZBTB11	0.672307424841308	0.672684572768507	5.51338893019804	0.328670518778753
ENSG00000066427	ATXN3	0.370744444016864	0.370904070323655	6.0656320506103	0.630611733181488
ENSG00000066455	GOLGA5	0.847957489082599	0.848615707750863	5.14548569003089	0.172570196214319
ENSG00000066557	LRRC40	-0.304931033812465	-0.30525317573144	4.71863137824156	0.695392504577802
ENSG00000066583	ISOC1	-0.0707103537941682	-0.0711005646182372	3.00417554227634	0.928499154511265
ENSG00000066629	EML1	-0.772034692913349	-0.775327761891663	3.34993951453088	0.264518075907988
ENSG00000066651	TRMT11	-0.551385802355649	-0.55308654010972	3.85181728579934	0.451522829620002
ENSG00000066654	THUMPD1	-0.460700110257201	-0.461019633913842	5.70308631853426	0.541719250970949
ENSG00000066697	MSANTD3	1.36851087211149	1.36928273284515	5.65141975699002	0.000987496452490232
ENSG00000066739	ATG2B	-0.449785563353753	-0.450558204348077	4.14972770595097	0.550374388906139
ENSG00000066777	ARFGEF1	-0.617737377449309	-0.618163122246436	5.96871106605949	0.383260148950863
ENSG00000066827	ZFAT	-0.938780947004231	-0.943937911011929	2.92122534320236	0.163790514254745
ENSG00000066855	MTFR1	-0.405997564345484	-0.407075358164138	3.75340193791359	0.594269632767485
ENSG00000066926	FECH	-0.870551046001801	-0.873368484216803	3.32868392743351	0.187682575316883
ENSG00000066933	MYO9A	-1.485835208402	-1.48719887224326	5.52442294654445	0.000456897160628216
ENSG00000067057	PFKP	-0.631816638544334	-0.631964400225994	7.03976006219773	0.369925645352498
ENSG00000067064	IDI1	0.255517185377	0.255705316769155	6.06002769630158	0.743759743930318
ENSG00000067066	SP100	1.0729264697415	1.07301859665106	8.81231090562297	0.0351457749493104
ENSG00000067082	KLF6	0.912314141490865	0.912366262941332	9.06776508860794	0.11655867333432
ENSG00000067167	TRAM1	0.0268878798892149	0.0268925500423235	7.51728158798799	0.972127864264362
ENSG00000067177	PHKA1	1.40863875088372	1.41491072628174	2.28534881094166	0.0121049744407536
ENSG00000067182	TNFRSF1A	-2.27802344450641	-2.27880416127944	7.51837142608266	8.89383725490943e-11
ENSG00000067191	CACNB1	-0.551356032991248	-0.559204647899942	2.07288751397133	0.481713533016884
ENSG00000067208	EVI5	-1.03842447220189	-1.03941768271042	5.52081313147028	0.0600515223931367
ENSG00000067221	STOML1	2.25138231266994	2.25370370450125	4.98143496209979	6.14281934055125e-11
ENSG00000067225	PKM	-0.0346572088356121	-0.0346586589432822	9.81937679662073	0.966942147099458
ENSG00000067248	DHX29	0.181587930975706	0.181674291507505	5.99736637082261	0.817362709793044
ENSG00000067334	DNTTIP2	0.96551017574031	0.965685286544865	7.37903683526852	0.0818151695859711
ENSG00000067365	METTL22	0.383118388704411	0.384649486876349	2.7020818848131	0.6180970384827
ENSG00000067369	TP53BP1	0.199277124679921	0.199394953574816	5.93591546699521	0.799700445737825
ENSG00000067533	RRP15	0.59149829132466	0.591642514921422	6.91136844467968	0.407228757233209
ENSG00000067560	RHOA	0.224863427586345	0.22487280738285	9.40216251033378	0.773795623247298
ENSG00000067596	DHX8	-0.140651779367578	-0.140782877030756	5.29596058316171	0.859652816785186
ENSG00000067704	IARS2	-0.183815696932548	-0.183956962299767	5.49735262241353	0.816510928104191
ENSG00000067715	SYT1	4.74902145365874	4.79887845045574	1.6615604102279	1.05431938863074e-14
ENSG00000067798	NAV3	3.39410333132322	3.41667640968805	3.75488617771289	1.58879696450257e-10
ENSG00000067829	IDH3G	-0.0245709187798684	-0.0246545966801979	3.55692631604039	0.97528006945488
ENSG00000067836	ROGDI	-0.863074177245809	-0.865739180457489	3.16978790028499	0.197488934799598
ENSG00000067900	ROCK1	0.145387955477644	0.145400626956842	8.50388308211572	0.854459206020984
ENSG00000067955	CBFB	-0.112593339575027	-0.112648188120877	6.03601840969737	0.889386279392867
ENSG00000068001	HYAL2	0.58433024632571	0.584696198015717	5.58686607224606	0.417318770295471
ENSG00000068024	HDAC4	-0.927944580542528	-0.932475597599255	3.03865778448607	0.165522977004912
ENSG00000068028	RASSF1	0.495648672947072	0.495756305896582	6.63572814776566	0.508775712078286
ENSG00000068079	IFI35	-1.26277105035812	-1.26399126676994	7.08303509184173	0.0388696827091551
ENSG00000068097	HEATR6	-1.42424820586048	-1.42714646736628	4.46654685261365	0.00391077824280067
ENSG00000068120	COASY	0.281402112310218	0.281737106295187	4.67864820123118	0.717664849712402
ENSG00000068137	PLEKHH3	-0.907382532828194	-0.908492799057599	4.8797407171155	0.137393709842688
ENSG00000068305	MEF2A	0.492818681479212	0.492976652984657	6.50872825060656	0.507757410823919
ENSG00000068308	OTUD5	-0.303370599354848	-0.30345954707014	6.65037479434702	0.697691864924063
ENSG00000068323	TFE3	0.747414450148766	0.747652496678317	6.30520907056915	0.26384329444024
ENSG00000068354	TBC1D25	-1.42473512072663	-1.42871315538243	3.92039080139389	0.00652314691273492
ENSG00000068366	ACSL4	-0.0404043172947167	-0.0404186717104923	7.05638678659118	0.960545612850352
ENSG00000068394	GPKOW	-0.583122218082138	-0.583871284524746	4.92683884256188	0.418070158997567
ENSG00000068400	GRIPAP1	-0.568111624163602	-0.568250647360212	7.35546896037716	0.437662765782314
ENSG00000068438	FTSJ1	-0.229772978755471	-0.230328975509116	4.09847870652157	0.769701238249162
ENSG00000068489	PRR11	-1.42132264503262	-1.42163014251276	7.56302923016061	0.000310039493812635
ENSG00000068650	ATP11A	-1.25071225601249	-1.25206445505238	5.26103544849188	0.0106219306178877
ENSG00000068654	POLR1A	-1.53841136839211	-1.54116906984227	4.76308508548796	0.000815586106281171
ENSG00000068697	LAPTM4A	0.11200316208006	0.112005538554545	10.5439026488879	0.887519790025963
ENSG00000068724	TTC7A	-1.09724174897634	-1.09943482456111	3.95611408941938	0.0566280368903312
ENSG00000068745	IP6K2	1.34654453340496	1.34708735975169	5.8542150168906	0.00115248119166489
ENSG00000068784	SRBD1	-0.0535398437935447	-0.0535894090226326	5.17165187655341	0.946981099257943
ENSG00000068796	KIF2A	-0.61944817191898	-0.619796712726612	6.06408020326786	0.381489481118298
ENSG00000068878	PSME4	-0.534659144769767	-0.534910180270202	6.27948849584546	0.465713570306654
ENSG00000068885	IFT80	-0.0938063742035299	-0.0940033119987789	3.79292713705337	0.906261479131421
ENSG00000068903	SIRT2	0.220063850386194	0.220256861786246	4.84812477278285	0.778925872701529
ENSG00000068912	ERLEC1	-0.769777665494097	-0.770244879789077	6.35929068680978	0.238589628492696
ENSG00000068976	PYGM	6.64180015600718	6.89974976783023	1.00205220765682	2.45931818603865e-13
ENSG00000069020	MAST4	0.343680575804946	0.343958592479955	5.71779593381135	0.656151108586128
ENSG00000069122	ADGRF5	0.310898877713496	0.311365175448064	4.8683965843402	0.688405839158603
ENSG00000069248	NUP133	-0.657178662953708	-0.657791890340554	5.40398279004047	0.345421314527576
ENSG00000069275	NUCKS1	-1.04777522485956	-1.04779517751177	10.7461535157858	0.0448558818097552
ENSG00000069329	VPS35	-0.487686671015371	-0.487803417688771	7.26319810441487	0.513400157522012
ENSG00000069345	DNAJA2	0.863171486693358	0.863473683206554	6.39676523950181	0.155256699462441
ENSG00000069399	BCL3	2.51335014532498	2.51403357436125	7.07554650872104	2.96345546948563e-17
ENSG00000069424	KCNAB2	-0.00582532065062729	-0.00620081130513435	1.97392922801968	0.992106732350621
ENSG00000069493	CLEC2D	3.99600212737489	4.00567982114958	3.55946204433904	5.46374709959274e-17
ENSG00000069509	FUNDC1	1.11657738584844	1.11696773166797	6.22444816698565	0.0230802311362286
ENSG00000069667	RORA	1.20022065621644	1.20406419242978	3.08007589158784	0.045958951813391
ENSG00000069702	TGFBR3	-2.61257847648999	-2.614376242899	6.81471221502588	7.57358189156799e-16
ENSG00000069712		0.552251182980695	0.556592067968752	2.21551171394659	0.479219804043627
ENSG00000069849	ATP1B3	-0.408311606923027	-0.408348084917459	8.77208701586103	0.593302544449379
ENSG00000069869	NEDD4	0.865950051121083	0.866214440807637	6.85994917826793	0.152406500882023
ENSG00000069956	MAPK6	0.940215979271457	0.940813808759273	5.71832535484353	0.103474854704419
ENSG00000069966	GNB5	-0.140413812132349	-0.140547503901117	4.80119161212595	0.859987618623172
ENSG00000069974	RAB27A	-0.663255855506955	-0.663572486638245	6.17377540731287	0.338582649150722
ENSG00000069998	HDHD5	-0.535190157258749	-0.536553451112204	3.62015593293627	0.475062701012805
ENSG00000070010	UFD1	0.0424912509586692	0.0425009850980847	7.02167514781808	0.957618410531348
ENSG00000070018	LRP6	-2.01367231948399	-2.01966326345428	4.27636665942417	9.56318299428316e-06
ENSG00000070047	PHRF1	-1.01698083379054	-1.01758242849776	5.98399360806158	0.0636981970453869
ENSG00000070061	ELP1	-0.330992687429588	-0.331609461796121	3.99912263239562	0.668851462182265
ENSG00000070081	NUCB2	0.548649342181725	0.548720968363562	8.08722985515565	0.45006489202127
ENSG00000070087	PFN2	-0.382214625358527	-0.385911917370349	1.78595234840471	0.623147527632992
ENSG00000070214	SLC44A1	-0.426280974477292	-0.426346722279907	7.57279521572442	0.578652220992736
ENSG00000070269	TMEM260	0.259648737971489	0.260185743501801	3.86790664086287	0.739506073724562
ENSG00000070366	SMG6	-0.948830110612177	-0.953422157434385	3.37235634812898	0.151201585240801
ENSG00000070367	EXOC5	0.0344891683880387	0.034502114671176	6.07626952947408	0.964516458040721
ENSG00000070371	CLTCL1	0.30041733818639	0.302785307506461	1.94503495766034	0.702896854524709
ENSG00000070404	FSTL3	-0.128736062907825	-0.129145301336319	3.20414692790195	0.870997447656983
ENSG00000070413	DGCR2	-1.45187813980507	-1.45360405572485	5.08925903203324	0.00118428283775236
ENSG00000070423	RNF126	-0.824406291417895	-0.824897487448089	5.73025888569736	0.212686891805761
ENSG00000070444	MNT	-0.102321071472165	-0.102556802816598	4.03903597140465	0.897508077635607
ENSG00000070476	ZXDC	-1.09000504498936	-1.09241519427363	4.21083437515026	0.0611531915478408
ENSG00000070495	JMJD6	1.99982864439692	2.00083067856817	5.34825653171403	6.42176515420382e-10
ENSG00000070501	POLB	0.853203810089968	0.854119786556496	4.64275632240889	0.172323700296178
ENSG00000070526	ST6GALNAC1	-1.183767815475	-1.19472135967397	1.99166700438336	0.088083243211708
ENSG00000070540	WIPI1	-0.909699391033515	-0.915560868608714	3.28291589229296	0.183338053473222
ENSG00000070610	GBA2	-0.244252278145921	-0.24530006259756	3.20525585399004	0.754375900120454
ENSG00000070614	NDST1	-2.67264505501736	-2.67400494147935	6.72800048857333	3.88094436561218e-08
ENSG00000070669	ASNS	0.625364297043899	0.626117427689924	4.91997643021746	0.381770054661223
ENSG00000070718	AP3M2	-1.19348743384747	-1.1949036009899	5.05739528094777	0.0197142426756334
ENSG00000070731	ST6GALNAC2	-0.100712761615262	-0.100922730948547	2.86393207999814	0.900174368855908
ENSG00000070756	PABPC1	0.638843309555469	0.63885315153357	10.8275747864728	0.360536988149338
ENSG00000070759	TESK2	1.30562430863917	1.31440690286543	2.3479507628986	0.0401409958983861
ENSG00000070761	CFAP20	1.09320455603329	1.09455890063894	4.18788976432696	0.0506298298657807
ENSG00000070770	CSNK2A2	0.705579316196939	0.705711010589345	7.08247027659524	0.296414080096012
ENSG00000070778	PTPN21	0.951628353627795	0.952885196962389	4.07195498541604	0.110409254974162
ENSG00000070785	EIF2B3	-0.465897097760315	-0.466400749883634	4.80956692803547	0.534420915402424
ENSG00000070814	TCOF1	-1.07776017569661	-1.07805232073609	7.35537566947442	0.0346583508779335
ENSG00000070831	CDC42	-1.01649750398419	-1.01683714586902	7.04614723067437	0.0685976674553037
ENSG00000070882	OSBPL3	-0.480049946752195	-0.480720905307432	4.81644128796005	0.52018360101002
ENSG00000070950	RAD18	-0.0916261526389523	-0.0917155169764835	5.38538139128665	0.908800486647014
ENSG00000070961	ATP2B1	1.97339353387762	1.97437645567836	5.72557338714125	1.06928893618882e-10
ENSG00000071051	NCK2	-1.02314961082708	-1.03104105004543	2.58915251491063	0.184974492303253
ENSG00000071054	MAP4K4	0.387981832587385	0.388016458207557	8.41489695721078	0.615603240101068
ENSG00000071073	MGAT4A	0.13179675974751	0.132040621397573	4.30415781899199	0.867525403509304
ENSG00000071082	RPL31	0.857589321457762	0.857613885171814	9.87759353664216	0.158986618554752
ENSG00000071127	WDR1	-0.38744143106095	-0.387524426621988	7.38426891570052	0.615612322849964
ENSG00000071189	SNX13	-0.594250631905222	-0.595265751629353	4.58323198159711	0.40857559128933
ENSG00000071205	ARHGAP10	0.277284652638413	0.277370557371508	6.28086741266871	0.721671752873222
ENSG00000071242	RPS6KA2	-0.808939991811331	-0.809140330628988	6.69246000594785	0.204676179943597
ENSG00000071243	ING3	1.46106657350125	1.46179547232093	5.52782493067163	0.000177820748850522
ENSG00000071462	BUD23	0.27579298822834	0.275887755862816	6.28776270859355	0.723175567087796
ENSG00000071537	SEL1L	-0.75298562918225	-0.753323532061215	6.64439081638594	0.253165755936699
ENSG00000071539	TRIP13	-0.501478030872157	-0.501903069995561	5.27114007186772	0.499152796850848
ENSG00000071553	ATP6AP1	0.422547554774827	0.422628566788202	7.18307349405434	0.576982885010899
ENSG00000071564	TCF3	-0.572718351225596	-0.572898945969756	6.39470843552163	0.428057121465196
ENSG00000071575	TRIB2	-0.350330934784355	-0.350918305233136	4.18991319532647	0.649580943413251
ENSG00000071626	DAZAP1	-0.368174397590131	-0.368232438697644	7.61620440967014	0.633995761076057
ENSG00000071655	MBD3	-1.23377785925462	-1.23435275208513	5.91903238534839	0.0413113217084151
ENSG00000071794	HLTF	-0.659137725297733	-0.659512618598218	5.83402887500012	0.342817323625868
ENSG00000071859	FAM50A	-0.407547056562077	-0.407657106877658	6.7740486064266	0.594439852592382
ENSG00000071889	FAM3A	-0.433671644360561	-0.434966795741473	3.29610141159978	0.566788031385581
ENSG00000071894	CPSF1	-0.65364519617027	-0.656468153109183	3.15695875345894	0.363010828187757
ENSG00000071967	CYBRD1	0.185148779432813	0.185260932214786	5.65320823192594	0.813536695011621
ENSG00000071994	PDCD2	-0.378360398842367	-0.378601626450609	5.72078846495522	0.622937538095792
ENSG00000072041	SLC6A15	-0.717315941325434	-0.722531889234606	2.63308601958655	0.339193538882372
ENSG00000072042	RDH11	-0.490378910209339	-0.49054113894341	7.02937352345532	0.510293985693848
ENSG00000072062	PRKACA	-0.315043115700118	-0.315092286730043	7.16965090370349	0.686231290352948
ENSG00000072071	ADGRL1	-0.124481505897208	-0.124645505900069	4.24315169708203	0.875997182251802
ENSG00000072110	ACTN1	-0.924433308986883	-0.924476846641077	9.73552483341573	0.1115413263711
ENSG00000072121	ZFYVE26	-0.460597744277988	-0.46148371744005	5.18240016933254	0.539689902980793
ENSG00000072134	EPN2	-1.23444341152106	-1.23511640030763	6.03474036889867	0.00818584482565048
ENSG00000072135	PTPN18	-0.551928580379725	-0.552517604660165	4.70291487772946	0.448930684325126
ENSG00000072163	LIMS2	-1.45557571358269	-1.45597230416494	6.55705648360651	0.00331612412314775
ENSG00000072201	LNX1	-0.155150889126952	-0.156457734918489	1.79825597341232	0.850811273490992
ENSG00000072210	ALDH3A2	-1.2425290079323	-1.24327894830358	6.25091401300089	0.0114784320478966
ENSG00000072274	TFRC	-0.595477667952395	-0.595551267259395	7.84201442133963	0.404904339328277
ENSG00000072310	SREBF1	0.306273886841564	0.306759872502207	4.83798107360041	0.692958642536051
ENSG00000072364	AFF4	0.512712409782555	0.51284721521069	6.83090976822481	0.486329740576253
ENSG00000072401	UBE2D1	0.769685830051377	0.771027015989208	4.18481599457124	0.270485213254172
ENSG00000072415	MPP5	0.571072501692594	0.571196271306965	6.5800853319615	0.427606118852809
ENSG00000072422	RHOBTB1	-0.202400154444383	-0.2030670081154	3.24342724089627	0.797287515819461
ENSG00000072501	SMC1A	-0.345067898486428	-0.345084082525631	9.44014796740033	0.656363146891826
ENSG00000072506	HSD17B10	-0.127662520889803	-0.127717090864181	6.11611647212157	0.872951024680007
ENSG00000072518	MARK2	-0.2005294750158	-0.200650285635378	5.5210568875151	0.79987505115203
ENSG00000072571	HMMR	0.423049511989314	0.423121901141856	7.19781843934616	0.576582871186607
ENSG00000072609	CHFR	-0.124229919079509	-0.124497983334805	3.75212544368243	0.875614666790524
ENSG00000072682	P4HA2	-0.719461313456607	-0.72154435633829	3.62947755087769	0.298999103469111
ENSG00000072736	NFATC3	0.0929548825463681	0.0935136373699172	2.43432576520322	0.907599787129082
ENSG00000072756	TRNT1	0.635862738987723	0.636843408331841	4.29083328843644	0.36672683461981
ENSG00000072778	ACADVL	-0.866094137506998	-0.866468193515308	6.35766275025474	0.155648007373517
ENSG00000072786	STK10	0.0804309419577245	0.0804984178949551	5.85123772016854	0.919159936632239
ENSG00000072803	FBXW11	0.0105098816213442	0.0105155333959156	5.19390519342334	0.988965950859986
ENSG00000072818	ACAP1	2.18725028848008	2.19521379990601	2.61854417889528	6.93237507605805e-05
ENSG00000072840	EVC	-0.616687634982509	-0.620863386675807	2.62005378621957	0.407847897462993
ENSG00000072849	DERL2	0.67942608670927	0.679711302796966	6.16562810689171	0.321295333385239
ENSG00000072864	NDE1	-1.98592598064344	-1.98941600242055	4.70776528532155	1.13041432672447e-06
ENSG00000072954	TMEM38A	-1.0211123668584	-1.02269677319395	4.10516747227625	0.103317967108222
ENSG00000072958	AP1M1	-1.08060773121708	-1.08126286710222	5.94884289542396	0.039208832394499
ENSG00000073008	PVR	-1.08647209168669	-1.0866748862182	7.73256593180605	0.0310046025220095
ENSG00000073050	XRCC1	0.0792734808129852	0.0796732018096822	2.55414712256511	0.922382760497892
ENSG00000073060	SCARB1	-0.117190955203932	-0.117278216957634	5.25697701415024	0.883266246143813
ENSG00000073111	MCM2	0.909338641818422	0.909567620668364	6.54465213097531	0.119267226699645
ENSG00000073146	MOV10L1	0.257677997564863	0.259718167052656	2.62607998346867	0.745093624169545
ENSG00000073150	PANX2	-0.405015222514867	-0.407853887293904	2.29013245340099	0.611039690376448
ENSG00000073169	SELENOO	-1.66511467783523	-1.67676102081227	2.99875294619065	0.00825128207360782
ENSG00000073331	ALPK1	1.15772176114163	1.15898245520622	4.81712092923679	0.0225731595402085
ENSG00000073350	LLGL2	-0.0797620511874641	-0.0800053743037475	2.58605121172554	0.920017419100064
ENSG00000073417	PDE8A	0.321143122096787	0.321707441938035	4.17109433070859	0.678196214070001
ENSG00000073464	CLCN4	-1.01570260004792	-1.0222734779521	3.09137077125246	0.12876591395686
ENSG00000073536	NLE1	-1.2819391249333	-1.28702861484661	3.26901259199924	0.0361315306995773
ENSG00000073578	SDHA	-0.927414957727992	-0.928501635887319	5.20877981352942	0.122393979674953
ENSG00000073584	SMARCE1	0.374120222963652	0.374487417630436	4.81419115010331	0.625941772634312
ENSG00000073605	GSDMB	0.0491063885115395	0.0494813170330485	1.91391888978658	0.953486762485063
ENSG00000073614	KDM5A	-0.646574838000294	-0.646709972074189	7.57222342717947	0.354530490500101
ENSG00000073711	PPP2R3A	0.413466914124518	0.414897567893279	3.26619323183384	0.588631153675837
ENSG00000073712	FERMT2	0.632100013397075	0.632168551977082	7.86429818526781	0.367242018320437
ENSG00000073756	PTGS2	5.15525741772725	144269484.252016	1.19546548900328	0.000146647770378827
ENSG00000073792	IGF2BP2	-1.34917539841347	-1.34959141375954	7.16172448546159	0.00123012655218941
ENSG00000073803	MAP3K13	-0.190119211290042	-0.190183345187177	6.47704764184756	0.811018429647805
ENSG00000073849	ST6GAL1	-2.27154396829219	-2.41193784622182	1.30135275913658	0.0236624552524559
ENSG00000073910	FRY	0.294637613846378	0.294881370326548	4.80393201594606	0.704150694106627
ENSG00000073921	PICALM	0.187723189960275	0.187764376937029	7.24442428016595	0.811098864342971
ENSG00000073969	NSF	-0.533432004637308	-0.534074922202795	4.95424883316534	0.468421255092637
ENSG00000074054	CLASP1	-0.194028961157551	-0.194182935587976	5.41841528294766	0.80628523978956
ENSG00000074071	MRPS34	-0.65012838913144	-0.650483470067157	5.67749377370259	0.352264172512836
ENSG00000074201	CLNS1A	-0.0301752686090144	-0.030187860281469	6.22918634642	0.970682314467874
ENSG00000074266	EED	1.05700490271117	1.05755410459385	5.53806499816026	0.0440571466704156
ENSG00000074319	TSG101	0.469379609142244	0.469762535359028	5.33721939594293	0.530267453527148
ENSG00000074356	NCBP3	-0.645305914688154	-0.645559916540961	6.48349944746027	0.355898620774155
ENSG00000074410	CA12	-0.60537608437835	-0.605874923452223	6.3387436065953	0.3953641531527
ENSG00000074416	MGLL	-0.588528665528246	-0.588712474919008	6.69659974574816	0.411848574498543
ENSG00000074527	NTN4	-0.941013180377398	-0.941809494967886	6.63954077123161	0.139449073854046
ENSG00000074582	BCS1L	-0.181316661129374	-0.181756702268547	3.72372828838635	0.818572725613168
ENSG00000074590	NUAK1	-1.17779920300338	-1.17815423817513	7.62773054679664	0.022076759873347
ENSG00000074603	DPP8	0.0206986933921665	0.0207145297408639	5.50113494206692	0.979040160155015
ENSG00000074621	SLC24A1	0.603243308757557	0.604535182806194	3.94023223179506	0.399415590103315
ENSG00000074657	ZNF532	0.266797699277203	0.267097997681446	4.9395882140675	0.732286421586299
ENSG00000074660	SCARF1	-0.047624649982095	-0.0479391471466122	3.58997721980825	0.950697927153248
ENSG00000074695	LMAN1	-0.420767121755449	-0.420856015689136	7.60496679072117	0.588229104821837
ENSG00000074696	HACD3	0.00690315623303177	0.00690453672894845	6.73013371953166	0.992841003349789
ENSG00000074706	IPCEF1	7.16528817065529	8.15199275622797	0.422059465576818	1.69096932023577e-11
ENSG00000074755	ZZEF1	-0.437976643668779	-0.438443806912083	4.85301480495472	0.563445313884698
ENSG00000074800	ENO1	0.235448183760176	0.235458500362947	9.52049132225473	0.763221579778
ENSG00000074842	MYDGF	-0.229009600808315	-0.229083304513857	6.92033241511352	0.771374284068978
ENSG00000074935	TUBE1	0.703969774820666	0.708996622144	2.08194429684537	0.334154920478672
ENSG00000075089	ACTR6	-0.490322067546215	-0.490918013593113	4.95103485533284	0.509884095016204
ENSG00000075131	TIPIN	1.17486008511087	1.17614448206978	4.5495149108122	0.0204787830679983
ENSG00000075142	SRI	-0.955215373947667	-0.956147065405364	5.1734102857403	0.111713092924588
ENSG00000075151	EIF4G3	-0.579532537860019	-0.579681151088402	7.15830921335247	0.420781640333212
ENSG00000075188	NUP37	0.73642404479013	0.737139128535807	4.65076582318756	0.271558621636561
ENSG00000075213	SEMA3A	0.503106413962276	0.503467783367372	7.66215888258386	0.496167635682851
ENSG00000075218	GTSE1	-0.308722078044881	-0.308791593898602	7.01412678210777	0.692141068896389
ENSG00000075223	SEMA3C	-0.60771193825111	-0.608231506225081	6.34597979881578	0.393557261584348
ENSG00000075234	TTC38	-0.137983997038237	-0.138413814137957	3.85248469798159	0.861366493816771
ENSG00000075239	ACAT1	-0.132654428993631	-0.132748271838178	5.42711853406034	0.867787739290929
ENSG00000075275	CELSR1	3.29348024730513	3.33434637925696	1.09165543784328	1.931689046523e-08
ENSG00000075292	ZNF638	0.716579511386322	0.716692537731683	7.5529810694974	0.286047890176744
ENSG00000075303	SLC25A40	-0.285568015043134	-0.286474216131922	3.40438898666751	0.713639028238997
ENSG00000075336	TIMM21	0.378898904430478	0.379252393219559	4.64658939215497	0.620864728103636
ENSG00000075391	RASAL2	-0.0224776049084231	-0.022507366687599	4.80913890187897	0.977928369870316
ENSG00000075407	ZNF37A	-0.379773499775385	-0.379925742249104	6.22197760110665	0.6227119537027
ENSG00000075413	MARK3	-0.111391918498545	-0.111484475462228	5.3487916679858	0.889450761960373
ENSG00000075415	SLC25A3	-0.0631289829234163	-0.0631394631360569	7.71795209972526	0.937939548569835
ENSG00000075420	FNDC3B	-0.248303931220093	-0.248373148058147	7.58720125665	0.752164513054254
ENSG00000075426	FOSL2	-1.90299247772698	-1.90339745547942	8.28096068749485	1.795408895963e-07
ENSG00000075539	FRYL	-0.282263389861139	-0.282420818756618	6.12432414760521	0.71825325236233
ENSG00000075568	TMEM131	0.055039235006198	0.0550865429106545	5.03147091008507	0.944517304750764
ENSG00000075618	FSCN1	-0.0619448324398891	-0.0619634622037397	6.16997112422226	0.939155858087272
ENSG00000075624	ACTB	-0.759554974880809	-0.759645144849278	7.93751845573296	0.246078426222671
ENSG00000075643	MOCOS	-1.04412773204911	-1.04634443933783	4.63402509730234	0.0739790180866216
ENSG00000075651	PLD1	0.986870578945592	0.988024524511626	5.20673085187831	0.0826620783328809
ENSG00000075702	WDR62	-0.431765002051914	-0.432600278072397	4.13126020398721	0.568180448421475
ENSG00000075711	DLG1	-0.878230689411444	-0.87857950078299	6.83668336121412	0.145542506023482
ENSG00000075785	RAB7A	-0.195864405971805	-0.195877738958757	8.84108099301416	0.804648253471956
ENSG00000075790	BCAP29	0.183115520271393	0.183164978023095	7.38811202322555	0.815741466621936
ENSG00000075826	SEC31B	-1.14861721370399	-1.1579620243362	2.2351883529706	0.0924263024900836
ENSG00000075856	SART3	-1.01090975637769	-1.01154543869247	6.16128464252887	0.0666906170217721
ENSG00000075914	EXOSC7	-0.726815278100599	-0.72801570087717	4.3698778566724	0.28532122740119
ENSG00000075945	KIFAP3	0.320986934857329	0.321490553992869	4.60556818215292	0.678251102047547
ENSG00000075975	MKRN2	-0.786929148778621	-0.790510989643102	2.97858780321983	0.257234811259916
ENSG00000076003	MCM6	0.116463079783409	0.116525044771824	5.4986835873513	0.882949246450568
ENSG00000076043	REXO2	0.236211758531168	0.236329013294119	5.89845668394778	0.762427559247651
ENSG00000076053	RBM7	0.908448801235008	0.910781661871398	3.4225898679103	0.150743760544958
ENSG00000076067	RBMS2	-0.96828603412726	-0.969023958097278	5.87179503603383	0.09122208267525
ENSG00000076108	BAZ2A	-0.602148626065964	-0.602287692965066	7.66227544460275	0.398320120413862
ENSG00000076201	PTPN23	-1.6654837126057	-1.66723099003556	5.60523674523137	0.000161488956022957
ENSG00000076242	MLH1	-0.119530395442302	-0.119626036271483	5.40903143957617	0.881003794434609
ENSG00000076248	UNG	-0.000282524011664132	-0.000281874417752148	6.85038867854547	1.00093353931695
ENSG00000076321	KLHL20	-0.401116768060182	-0.401843886828895	4.38978926405098	0.598952071420703
ENSG00000076351	SLC46A1	0.0538197490731463	0.0542020611044683	2.11539267052557	0.947354285318595
ENSG00000076356	PLXNA2	-1.33381227332768	-1.33453181201908	6.10858248861642	0.00227330595660778
ENSG00000076382	SPAG5	-0.208129069134957	-0.208367052759931	4.86665808113433	0.792086664392538
ENSG00000076513	ANKRD13A	-0.291729427188257	-0.291835307172464	6.30413919552204	0.708946950544439
ENSG00000076555	ACACB	-0.393973859489237	-0.396912028509735	1.90435154611936	0.612551904600022
ENSG00000076641	PAG1	-0.157119476980394	-0.157704851793271	3.44549636373542	0.847526624313459
ENSG00000076650	GPATCH1	-0.092303140931474	-0.0924098791870311	4.91910089818338	0.908057014720842
ENSG00000076685	NT5C2	1.20375970668446	1.20581345593664	4.78462510159752	0.0333788880905057
ENSG00000076706	MCAM	-1.25098702875249	-1.25108031812663	9.2473017555855	0.00454781682362001
ENSG00000076928	ARHGEF1	0.535957795487101	0.537349812497154	3.33119918614579	0.467432502478361
ENSG00000076984	MAP2K7	-0.366841008085399	-0.367026446221553	6.07350344751333	0.634523100538029
ENSG00000077044	DGKD	-1.12944042409234	-1.13100427417049	5.21387284289565	0.0348990264608266
ENSG00000077097	TOP2B	-0.758947938407845	-0.759228623616843	6.64882492632382	0.247389358095122
ENSG00000077147	TM9SF3	-0.519035183749615	-0.519066334614885	9.18760260712838	0.481757514009012
ENSG00000077150	NFKB2	2.35850754790872	2.36389276771131	4.99627719116499	2.38687140908137e-07
ENSG00000077152	UBE2T	0.825206490044043	0.8256850104766	5.35719589437414	0.207152135725995
ENSG00000077157	PPP1R12B	-0.512507281659203	-0.513040130267356	5.16249788098266	0.49366101351059
ENSG00000077232	DNAJC10	-0.173288918009411	-0.173346104739993	6.81784503578524	0.827131890077673
ENSG00000077235	GTF3C1	-0.546594431033622	-0.546797279546545	6.66269292272532	0.453745213377769
ENSG00000077238	IL4R	0.101570435351121	0.101598887631402	7.05729038698236	0.897496761527905
ENSG00000077254	USP33	0.216670361126695	0.216708207048458	7.50050449111107	0.782061716804195
ENSG00000077312	SNRPA	-0.0156890767240941	-0.015691841406713	6.35804885241675	0.98595014361336
ENSG00000077348	EXOSC5	-0.528381703527793	-0.529247641660978	4.2022981043329	0.472617833849433
ENSG00000077380	DYNC1I2	-0.420532117570819	-0.420600251781325	7.81323530912389	0.58218702161291
ENSG00000077458	FAM76B	1.3916237363399	1.39257349916614	5.26171994485696	0.00086696533618174
ENSG00000077463	SIRT6	1.01742353897722	1.01799215419527	5.31938392985032	0.0802258539463474
ENSG00000077514	POLD3	-0.0407363432270631	-0.0407553081081439	6.06399599457158	0.960284803844183
ENSG00000077549	CAPZB	-0.401013550584988	-0.401073537117322	7.62455056746827	0.600496428936872
ENSG00000077585	GPR137B	-0.545268486938518	-0.547770386562922	3.28147791027612	0.467545874261254
ENSG00000077684	JADE1	-0.875593504421816	-0.875960031568046	6.03899047369804	0.148665821695094
ENSG00000077713	SLC25A43	-0.482041483462077	-0.491706360076498	1.59963287224283	0.590361902225288
ENSG00000077721	UBE2A	0.0905302093228598	0.090563417911782	6.48428442425506	0.908297378922441
ENSG00000077782	FGFR1	0.387402577625107	0.387636004849339	5.6893132868902	0.613252931888238
ENSG00000077935	SMC1B	3.20695602302513	3.24752930949074	1.14154935800011	8.10077171170695e-08
ENSG00000077942	FBLN1	-0.548636897435576	-0.54982931957724	3.7242180125279	0.456342415146494
ENSG00000078018	MAP2	0.240709471104201	0.240762807697163	7.51464204481242	0.758067793654168
ENSG00000078043	PIAS2	-1.09005766921444	-1.09259894542808	4.08042863477241	0.0613034780994457
ENSG00000078061	ARAF	-0.744385529838468	-0.746260053716758	3.86960121446225	0.275563585255649
ENSG00000078070	MCCC1	0.944305518254165	0.945339244202674	4.49442780259133	0.110344865017173
ENSG00000078081	LAMP3	1.99696348593432	1.99903111455453	6.25825730073562	6.827485337242e-06
ENSG00000078098	FAP	8.45309301333005	8.77101643278783	2.28556183471749	1.39839018623398e-18
ENSG00000078114	NEBL	-0.418572044886561	-0.418830117009711	5.31680506010207	0.584252071235696
ENSG00000078124	ACER3	-0.615916896831011	-0.61688410143479	4.5553865037366	0.386944089471258
ENSG00000078140	UBE2K	-0.230080048055867	-0.230125323429489	7.44369135407006	0.770338828921209
ENSG00000078142	PIK3C3	0.158523903077978	0.158609419705972	5.86032632945739	0.841044319175619
ENSG00000078177	N4BP2	0.112052541625505	0.112292519152718	3.98765131056931	0.88745785825869
ENSG00000078237	TIGAR	-0.339498491520663	-0.340013106788475	4.61946942589584	0.660494428272921
ENSG00000078246	TULP3	0.668615543701163	0.668918659826688	5.86909785262905	0.33188488141377
ENSG00000078269	SYNJ2	-1.05987932349582	-1.0604170431568	6.87990359317918	0.0437741430254735
ENSG00000078304	PPP2R5C	-0.342583252547322	-0.342821222144053	5.45415137653294	0.658099205592528
ENSG00000078369	GNB1	-0.060188984532223	-0.0601933544297772	8.7083919652862	0.941409994058726
ENSG00000078401	EDN1	0.123570488309314	0.123588584419943	7.99296356983188	0.875017325908719
ENSG00000078403	MLLT10	-0.615790869778821	-0.616617899296711	4.6758685108541	0.386661018675606
ENSG00000078487	ZCWPW1	1.34425032644129	1.34740801202029	3.54522402322045	0.0106650895642605
ENSG00000078596	ITM2A	0.150059618284301	0.150087368169534	7.06835982962706	0.848954643543858
ENSG00000078618	NRDC	-0.198548425518095	-0.198579897751033	7.89611238842508	0.801882137143385
ENSG00000078668	VDAC3	-0.376580863873246	-0.376723634359701	6.41110975652641	0.624943033722188
ENSG00000078674	PCM1	-0.3393635281263	-0.339418284391046	7.72879132870302	0.661827081605205
ENSG00000078687	TNRC6C	-1.05295626468194	-1.05565004536905	4.02904228096391	0.0777387156618303
ENSG00000078699	CBFA2T2	-0.354342771771725	-0.355414367101844	3.71308005053357	0.644872468203233
ENSG00000078747	ITCH	0.220108927465355	0.220316007846688	5.05493178970726	0.778961103247857
ENSG00000078804	TP53INP2	0.943080126957116	0.944307398558049	4.67536053815965	0.136684440962334
ENSG00000078808	SDF4	-0.14007697369234	-0.140096800720199	7.75559457980103	0.860636033236554
ENSG00000078902	TOLLIP	-1.15486859146183	-1.15549728468223	6.0890424297367	0.0438751519627407
ENSG00000078967	UBE2D4	-0.169123940026264	-0.169626078397815	3.48268612196809	0.830341140646524
ENSG00000079134	THOC1	1.51388254507489	1.51492823650341	5.15817616478868	0.000170340402790519
ENSG00000079150	FKBP7	0.771168878233425	0.775799766298638	2.13571998877176	0.275190525940393
ENSG00000079156	OSBPL6	0.259247518993739	0.25969374106689	3.93650517938254	0.739803395517063
ENSG00000079246	XRCC5	-0.223141393172909	-0.223162949551421	8.52382542044351	0.777336603740044
ENSG00000079257	LXN	0.625625367267703	0.629892521840817	2.0234029565618	0.410260340370777
ENSG00000079277	MKNK1	0.403137182779553	0.403697935011919	4.46908242934631	0.596245681876045
ENSG00000079308	TNS1	-1.17033761441656	-1.17800535532697	3.06623335717602	0.0705945176595539
ENSG00000079332	SAR1A	0.622581428633601	0.622706842883307	7.19404630408793	0.37637904236737
ENSG00000079335	CDC14A	3.30034253447331	3.33218565816617	2.04928115534803	4.89999563422606e-09
ENSG00000079337	RAPGEF3	-0.702675252723455	-0.706567199346903	2.84807980267584	0.340748920452003
ENSG00000079385	CEACAM1	1.35784455552622	1.3698832990168	3.42935518170993	0.0230971151021442
ENSG00000079387	SENP1	0.46988743914626	0.470060174803024	6.17767250859714	0.531791980715046
ENSG00000079432	CIC	0.478246417221847	0.478808139497024	4.58470313836195	0.521473405237615
ENSG00000079459	FDFT1	-0.203734508214954	-0.203784689489893	7.50196745968544	0.79666510986052
ENSG00000079462	PAFAH1B3	-0.47068118229684	-0.471113653276441	4.88065434578288	0.531284825450038
ENSG00000079482	OPHN1	-1.10012992771026	-1.10697824850699	2.69431723432061	0.0957120636091727
ENSG00000079616	KIF22	-0.246320159264198	-0.246473391985269	5.54214379348313	0.75411778779721
ENSG00000079691	CARMIL1	0.310791450881496	0.311202947863216	4.25922800802039	0.688381662624553
ENSG00000079739	PGM1	-1.27044880370499	-1.27466472840621	3.96602925558547	0.0311657757276307
ENSG00000079785	DDX1	-0.413871451221241	-0.413935905527577	7.68043602806478	0.591753630389879
ENSG00000079805	DNM2	-0.319244304081219	-0.319346830831005	6.54615513423306	0.681626572550269
ENSG00000079819	EPB41L2	0.111233869212262	0.111260931627959	7.05157285130307	0.889918954708306
ENSG00000079950	STX7	-1.00646341732284	-1.00762203685596	5.11737187920497	0.0782618087722279
ENSG00000079974	RABL2B	-0.277755013986725	-0.278006211077086	5.19294598896391	0.7230884253783
ENSG00000079999	KEAP1	-1.10372937945729	-1.10446098903161	5.94587125840723	0.0328183150849404
ENSG00000080031	PTPRH	2.00005221258496	2.016935710177	2.07052992617154	0.000188610366504367
ENSG00000080189	SLC35C2	-0.963767173990216	-0.965765048163937	4.41795259672287	0.114070715563441
ENSG00000080200	CRYBG3	-0.226914212768034	-0.227429996182375	4.15572515422966	0.77288147842032
ENSG00000080298	RFX3	1.04307187808099	1.04593753089623	3.35373542490183	0.0796743604203908
ENSG00000080345	RIF1	0.0577541458144777	0.0577612867971908	8.02148330547283	0.942792689498889
ENSG00000080371	RAB21	0.861754251202142	0.862149024760108	5.71367284795953	0.158240087905046
ENSG00000080503	SMARCA2	0.0345828067669827	0.0345884587503919	7.39649879569669	0.965213202857521
ENSG00000080546	SESN1	1.4623824604561	1.46570501756924	3.46089172004015	0.00307020779342798
ENSG00000080561	MID2	-0.259137519880294	-0.26372868087607	1.78719265599867	0.746654741510908
ENSG00000080573	COL5A3	8.11658407606296	144269487.249196	0.0848674494603483	6.61952698650036e-08
ENSG00000080608	PUM3	-0.42398319445456	-0.424062885475884	7.74182165814439	0.582352566601984
ENSG00000080802	CNOT4	1.13695526836449	1.13765661482432	5.20076706869574	0.0225632468192361
ENSG00000080815	PSEN1	0.454099994577088	0.454302066549632	6.33201511895339	0.551029212482927
ENSG00000080819	CPOX	-0.502597071254099	-0.503515422640565	4.09633908908231	0.498965397982261
ENSG00000080822	CLDND1	0.204183295850565	0.204649687905957	3.94294169466179	0.798110121871579
ENSG00000080823	MOK	-0.0222965606633109	-0.0223815782874901	2.98217594369486	0.97759037339038
ENSG00000080824	HSP90AA1	-0.538078600187108	-0.538089791844328	10.800401910722	0.462651464362022
ENSG00000080839	RBL1	-0.78164725609736	-0.782135762852142	5.80884740295305	0.228582422741976
ENSG00000080845	DLGAP4	-0.607352537159798	-0.607811472546404	5.87260443754339	0.393536714981447
ENSG00000080986	NDC80	0.270381777524532	0.270434315595144	7.0971304429061	0.728479565015676
ENSG00000081014	AP4E1	-0.527904626709382	-0.528559877340528	4.80639791373605	0.472595170028665
ENSG00000081019	RSBN1	-0.050935699479119	-0.0510136815132785	4.50265188994931	0.949395033147069
ENSG00000081026	MAGI3	-1.10648384176263	-1.10785650052847	5.03091036663776	0.0406639664471488
ENSG00000081041	CXCL2	6.26342021159597	6.27403934154615	6.59890449173876	2.70019298649512e-22
ENSG00000081059	TCF7	-0.303287232707723	-0.304731660829584	2.78276883960827	0.695938692330472
ENSG00000081087	OSTM1	-0.191438797635748	-0.19161068784205	5.21157784654345	0.80886784498818
ENSG00000081154	PCNP	-0.111765172446796	-0.111797858939307	6.59055679111666	0.889235663172879
ENSG00000081177	EXD2	0.0523681992628971	0.0525526236688501	2.31538702761929	0.949471765798869
ENSG00000081189	MEF2C	1.77351367168587	1.7746711477258	5.50352155322002	1.26612597213226e-07
ENSG00000081237	PTPRC	3.40350882198604	3.45212210068673	1.33416770068266	9.95094581363619e-08
ENSG00000081307	UBA5	-0.0443061084878009	-0.044361190609173	4.62951370427289	0.956153304470902
ENSG00000081320	STK17B	0.227680064664014	0.227931252241138	4.66781264754669	0.771370670779606
ENSG00000081386	ZNF510	1.02018195447913	1.02384003199031	2.80741565345105	0.112231229865055
ENSG00000081665	ZNF506	0.799114542593204	0.802752653217145	2.51304870689865	0.245267397908968
ENSG00000081692	JMJD4	-1.6668901301685	-1.67070907012549	4.17366076189979	0.00306246192086937
ENSG00000081721	DUSP12	0.450039836064436	0.451078565229284	3.56204648519336	0.550407965723317
ENSG00000081760	AACS	-0.578020705794225	-0.578644674822825	4.91138372112919	0.423017212821466
ENSG00000081791	KIAA0141	-0.618113940498069	-0.618591890880347	5.49425202415571	0.384553772789833
ENSG00000081803	CADPS2	-0.36481220766142	-0.364988000790323	6.11702137538055	0.636824949641205
ENSG00000081870	HSPB11	-0.318843602148579	-0.319061492359472	5.54223337735583	0.682040284439716
ENSG00000081913	PHLPP1	-0.0995404798489782	-0.0995942725447738	5.35198901759321	0.901233437748814
ENSG00000081923	ATP8B1	-1.24096081137853	-1.24190630134717	6.5799025064816	0.0150825844774294
ENSG00000082068	WDR70	-0.179603362767431	-0.179741650115116	5.48821140949752	0.820724780982462
ENSG00000082074	FYB1	6.25560690019995	6.51283826895877	0.835752729060061	2.09431564635563e-13
ENSG00000082126	MPP4	9.04381825734524	9.23398722725069	3.56958158621495	1.20192076769478e-20
ENSG00000082146	STRADB	-1.1412690051738	-1.1459277185348	3.14657054789642	0.0636548015575412
ENSG00000082153	BZW1	0.499629152474974	0.499814642063813	6.36840862637749	0.499578693348514
ENSG00000082212	ME2	0.261467697920381	0.261719432175723	5.03929634867649	0.737541418932741
ENSG00000082213	C5orf22	-0.172465942119817	-0.172692552507089	4.50163206719668	0.827764177727655
ENSG00000082258	CCNT2	1.44121849205302	1.44240716658171	4.84405336403543	0.000547351926151128
ENSG00000082269	FAM135A	-0.754341918947607	-0.756136125255725	4.23252973918073	0.264985528916435
ENSG00000082397	EPB41L3	0.777130501801238	0.777349281921174	6.98393233236956	0.230559674382094
ENSG00000082438	COBLL1	-0.122427699756828	-0.122544372672072	5.45403228450929	0.877887199942276
ENSG00000082458	DLG3	1.76543389311136	1.78077259675576	1.5771909538168	0.00530233199192567
ENSG00000082497	SERTAD4	-0.274019575426549	-0.274790620025325	3.44281211689435	0.725385805474425
ENSG00000082512	TRAF5	-1.51014884037568	-1.51471798329326	3.93086358032676	0.00341823968045726
ENSG00000082515	MRPL22	-0.312613911245855	-0.312822166497085	5.73136387220084	0.687944890709138
ENSG00000082516	GEMIN5	-0.910722352402722	-0.912885523797766	4.24930209139824	0.14900697315674
ENSG00000082641	NFE2L1	0.607142171243472	0.607306306835104	7.26260317471204	0.391732361422984
ENSG00000082701	GSK3B	1.16319518385322	1.16346801790448	6.56736693496971	0.0128099154927031
ENSG00000082781	ITGB5	-0.245934003696394	-0.246019381564786	6.53020023250525	0.755064714176959
ENSG00000082805	ERC1	-1.07387841457298	-1.07411366401395	7.9273874078963	0.0354653512716225
ENSG00000082898	XPO1	0.35881084392364	0.358879523726987	7.3188776623827	0.640627518277203
ENSG00000082996	RNF13	0.449297417683054	0.449665335307954	5.32666777348328	0.550137647130927
ENSG00000083067	TRPM3	4.90684052020377	4.94804646538203	2.07614280524592	4.30793619577944e-16
ENSG00000083093	PALB2	2.34820837490233	2.34982911387453	5.05303962184844	6.39025632293711e-10
ENSG00000083097	DOPEY1	0.0734570058362429	0.0736118943829877	3.8342758266476	0.926232887036296
ENSG00000083099	LYRM2	-0.205091408322692	-0.205149912525682	6.92295885279485	0.795282792227888
ENSG00000083123	BCKDHB	0.0387062877933742	0.038982512630487	1.99208746908275	0.966086584738943
ENSG00000083168	KAT6A	-0.635904993581076	-0.636049978915696	7.12110687122817	0.364967385419837
ENSG00000083223	ZCCHC6	1.26245263118309	1.2630223620406	5.94541140356781	0.00426724192130039
ENSG00000083290	ULK2	0.125733411365571	0.125895329997862	4.22230111124298	0.873518671673337
ENSG00000083312	TNPO1	-0.381237873271923	-0.381259070457084	9.5329905163991	0.621735284801354
ENSG00000083444	PLOD1	-0.671086105163086	-0.671364135812271	6.37778183446071	0.330851601929878
ENSG00000083454	P2RX5	0.194880663249378	0.196555784501572	2.04574935550071	0.807267016060027
ENSG00000083457	ITGAE	-0.0166925132313995	-0.0167333993378258	3.91467307758867	0.983787890718453
ENSG00000083520	DIS3	0.289921030480638	0.290008827810374	6.40162155214306	0.70910921026901
ENSG00000083535	PIBF1	1.67746663465242	1.67895534036196	4.83123594486526	6.26694716091194e-05
ENSG00000083544	TDRD3	0.97302715711093	0.974603979807031	4.0262612902634	0.10091172876091
ENSG00000083635	NUFIP1	1.63515391985705	1.63720497742555	4.42320780023771	4.3670104802968e-05
ENSG00000083642	PDS5B	-0.161053156017641	-0.161092433512272	7.13676736062735	0.840253556347276
ENSG00000083720	OXCT1	0.157709221755962	0.157910810785352	4.45512398219099	0.841485516757837
ENSG00000083750	RRAGB	0.155497864189641	0.156181320509228	2.96357074304666	0.845043938947077
ENSG00000083799	CYLD	3.22555815795539	3.22659762316122	6.90742656569929	6.03515903411159e-24
ENSG00000083812	ZNF324	0.17664039486326	0.177408839071455	2.56365513743974	0.825770072826647
ENSG00000083844	ZNF264	-0.112773599838101	-0.112933847735228	4.19701949209956	0.887581971241844
ENSG00000083845	RPS5	0.666277183658509	0.666313401365709	8.86514785942176	0.33356495817046
ENSG00000083896	YTHDC1	1.25821078526162	1.25836164267648	7.52567793909799	0.00323303948027889
ENSG00000083937	CHMP2B	1.17086067985041	1.17142208011319	5.68464088010896	0.0141342928703634
ENSG00000084070	SMAP2	-1.61291795446582	-1.61889997335452	4.1182521147616	0.0017362268434868
ENSG00000084072	PPIE	-0.615805843017093	-0.61625208876334	5.47505367249052	0.38651936165564
ENSG00000084073	ZMPSTE24	0.0514926437502824	0.0515121495750634	6.38215280057816	0.948631988418887
ENSG00000084090	STARD7	-0.798389990319693	-0.798600832324567	6.89193629948171	0.212499191117139
ENSG00000084092	NOA1	2.07741214872321	2.07918959733242	4.69013373163484	5.79498925743085e-10
ENSG00000084093	REST	-0.13916946450797	-0.139202451615748	7.36163467723365	0.861483524437745
ENSG00000084112	SSH1	0.408105049429787	0.408200069428617	7.33534578642707	0.592526720166236
ENSG00000084207	GSTP1	0.0969695747136709	0.0969720240813584	9.86515891825222	0.900984020079418
ENSG00000084234	APLP2	-0.199338353227391	-0.199349669264629	9.24816046036763	0.801261036020658
ENSG00000084444	FAM234B	-0.184103756634608	-0.185681379199605	2.10656773916356	0.814108516034647
ENSG00000084463	WBP11	0.41415656325905	0.414209409796373	7.86115734470446	0.588358492548775
ENSG00000084623	EIF3I	0.424748436060501	0.424824616616421	7.4903047044767	0.576552443755982
ENSG00000084636	COL16A1	2.16262178054367	2.23493209246102	1.68121932523146	0.00590080318556299
ENSG00000084652	TXLNA	-0.541339853498347	-0.541538017192186	6.64079210118898	0.45900602666735
ENSG00000084676	NCOA1	-0.334452447630486	-0.334920763547613	4.67062137377485	0.665584006357895
ENSG00000084693	AGBL5	-0.0849991638648491	-0.0851075371597754	4.4578966760286	0.915713579195727
ENSG00000084710	EFR3B	-1.14829825501103	-1.15135272221416	4.26768881534616	0.072321595245835
ENSG00000084731	KIF3C	-0.205361506050302	-0.205924824804179	3.52046083264438	0.794045761305327
ENSG00000084733	RAB10	-0.155125614327996	-0.155156892671774	7.61232975427481	0.845420656069066
ENSG00000084754	HADHA	-0.438273517850948	-0.438334020960252	7.93486387762508	0.56474252823991
ENSG00000084774	CAD	-0.929849488123436	-0.930351778243835	5.740651688219	0.125057624792316
ENSG00000085063	CD59	-0.352693965549796	-0.352701116131376	10.8673121152445	0.64908655178753
ENSG00000085117	CD82	0.315321690978777	0.315386316515236	7.68611688582274	0.683386515834304
ENSG00000085185	BCORL1	-1.20019654056446	-1.20270876492082	4.26787824469241	0.0281906403526009
ENSG00000085224	ATRX	-0.760682571767886	-0.760800869564538	7.95570427326672	0.245147072216575
ENSG00000085231	AK6	1.08489701510117	1.08518575743078	6.17458944162325	0.0425070380279997
ENSG00000085274	MYNN	-0.333376312806207	-0.334584103604779	3.57521604414498	0.666567588957051
ENSG00000085276	MECOM	-0.154214024885671	-0.154342751960141	5.54230309272256	0.84609192113093
ENSG00000085365	SCAMP1	-0.86832080848893	-0.86871868642426	6.76638749345356	0.153849503065618
ENSG00000085377	PREP	-0.602500596107213	-0.603722961657262	4.24337496397058	0.400898807642443
ENSG00000085382	HACE1	0.451864711646344	0.453366534884259	3.42229904459021	0.550293392460398
ENSG00000085415	SEH1L	1.10083455786522	1.10159004182177	5.07919758407839	0.0369056736504603
ENSG00000085433	WDR47	1.34324074423121	1.34471123861317	4.24905740422021	0.00369999081336745
ENSG00000085449	WDFY1	-0.449877090339217	-0.450201978455666	6.16542380540803	0.551014114892224
ENSG00000085491	SLC25A24	-0.279900953959988	-0.280002924270906	6.40289240273016	0.720698289135214
ENSG00000085511	MAP3K4	-0.67137088447569	-0.672570065780118	4.1730148601191	0.336090286875765
ENSG00000085514	PILRA	3.49525214042099	3.53188468966065	1.17927550584085	2.65110462757916e-08
ENSG00000085563	ABCB1	0.000552650186859298	0.00055276804210436	8.03813446486704	0.998929383732421
ENSG00000085644	ZNF213	1.94705330841356	1.95611147251827	2.12719996176458	7.12506074891214e-05
ENSG00000085662	AKR1B1	0.297282894797795	0.297303021303903	8.93226635890752	0.700860646070065
ENSG00000085719	CPNE3	-0.243232634306082	-0.243354120406267	6.01349273267883	0.757204206928271
ENSG00000085721	RRN3	1.33485756342547	1.33523597725357	6.30171012156105	0.00292193833289252
ENSG00000085733	CTTN	-0.113010155837025	-0.113034937365418	7.27617720972513	0.888832409529471
ENSG00000085760	MTIF2	0.233894915464777	0.233969908585981	6.5402830631351	0.764935621901701
ENSG00000085788	DDHD2	-0.448441263956866	-0.449294029680986	4.03061850555562	0.551752818791039
ENSG00000085831	TTC39A	2.93130330614313	2.97342053513374	2.71055182903784	2.80583442631622e-06
ENSG00000085832	EPS15	-0.169085095161945	-0.169149687597793	6.69964484570651	0.831329888827642
ENSG00000085840	ORC1	0.623244639446792	0.624307018262019	3.93149922300796	0.379686199870635
ENSG00000085871	MGST2	-0.460258629035039	-0.460609938654784	5.40671139389779	0.540446173979526
ENSG00000085872	CHERP	0.0286148942952422	0.028634587708507	5.32329916448042	0.970589498622993
ENSG00000085978	ATG16L1	0.0533267390114325	0.0534227729493427	3.84976396838002	0.946329464582644
ENSG00000085982	USP40	0.121846354809382	0.1219137669874	6.12195414211352	0.878100960978551
ENSG00000085998	POMGNT1	-0.497199484607377	-0.49897926999444	3.77848209266694	0.504191002697923
ENSG00000086015	MAST2	-1.44332031662254	-1.44487725003204	5.04662819743425	0.00464662692496536
ENSG00000086061	DNAJA1	1.48945742987724	1.48958028471739	8.66340202719467	3.75682962726772e-05
ENSG00000086062	B4GALT1	0.840464859319685	0.840522199954145	9.46796238050177	0.174602980550156
ENSG00000086065	CHMP5	1.47797363138255	1.47815482739068	7.61107197919552	0.000307409555087086
ENSG00000086102	NFX1	1.00715242737262	1.00741257826643	6.81023094358168	0.0602645505366838
ENSG00000086189	DIMT1	-0.978980744831093	-0.979647824135466	5.6738426934765	0.0847289741731078
ENSG00000086200	IPO11	-0.641981836705352	-0.643332469342685	4.22367830868752	0.363815065690895
ENSG00000086232	EIF2AK1	-0.3489102388641	-0.348985807861562	7.12821008128192	0.652520117877622
ENSG00000086300	SNX10	6.17816766145407	6.58404497977646	0.228113986948762	1.2413122463599e-11
ENSG00000086475	SEPHS1	-0.265462256624174	-0.265778241459524	4.42041475079028	0.734829890558611
ENSG00000086504	MRPL28	-3.03491522775483	-3.04583944041685	4.55645651181722	1.53430930050643e-07
ENSG00000086544	ITPKC	0.61533978760815	0.617178697927656	3.63554266895835	0.390193387872466
ENSG00000086589	RBM22	0.221915689423448	0.22199468384537	6.391613972206	0.776937895499733
ENSG00000086598	TMED2	0.068891265885407	0.0689369519853715	5.56735077691737	0.930523884402135
ENSG00000086619	ERO1B	0.156633157383719	0.156952377955574	4.27553715552151	0.842724349208128
ENSG00000086666	ZFAND6	0.34051683808058	0.34064542452251	6.23158059363735	0.659197495530552
ENSG00000086712	TXLNG	2.23258805682373	2.23334395388745	6.16910730402674	8.09893025258871e-12
ENSG00000086730	LAT2	3.37778097875261	3.40067300389147	1.7518080936333	2.19899283010668e-08
ENSG00000086758	HUWE1	0.0803802151646512	0.080391434417358	7.72553682014134	0.919187686020764
ENSG00000086827	ZW10	0.677793806571813	0.678017237287547	6.06018525541063	0.322789775428634
ENSG00000086848	ALG9	-0.476248286606182	-0.479647531045607	2.26841058692569	0.53265227269343
ENSG00000087008	ACOX3	-1.7487302977778	-1.75777570318641	3.16732098666298	0.00146972094192833
ENSG00000087053	MTMR2	0.357543372155795	0.357740822196284	5.77669615910223	0.642954298213779
ENSG00000087074	PPP1R15A	3.55711943616932	3.55773693705882	7.42639946398095	3.55812994053323e-20
ENSG00000087076	HSD17B14	0.800960685955084	0.805204556678986	2.53755746353354	0.254883861355862
ENSG00000087077	TRIP6	-0.549739920762865	-0.550253916797714	5.60041647580849	0.45063486288528
ENSG00000087086	FTL	-0.216277345758019	-0.21628293045722	10.5012300375553	0.784370572446669
ENSG00000087087	SRRT	1.10358141288768	1.10372431681526	7.63470291459202	0.024084322960181
ENSG00000087088	BAX	-0.221663183508329	-0.222269338611707	3.46312144703255	0.780214391041187
ENSG00000087095	NLK	-0.746105759425986	-0.746876710643305	5.42324896721268	0.262615984201274
ENSG00000087111	PIGS	-1.30809818704092	-1.30881138952654	6.16866324641942	0.00322773832419573
ENSG00000087152	ATXN7L3	-0.756104272291734	-0.756831441330975	5.40930485583042	0.253362676505437
ENSG00000087157	PGS1	0.167504662723944	0.168251254440451	3.17619065925249	0.832329146174087
ENSG00000087191	PSMC5	-1.06086196322045	-1.06119988642766	6.96911016818722	0.0407944790965758
ENSG00000087206	UIMC1	0.750867899960509	0.75125389873487	5.97312957427827	0.25408664859149
ENSG00000087237	CETP	1.8238454125243	1.83579705222761	2.66038463120496	0.00359331886997517
ENSG00000087253	LPCAT2	0.315696595508398	0.316438780675187	3.7990041849667	0.683588412826913
ENSG00000087263	OGFOD1	-0.471900403766842	-0.471975672574725	7.77586239741829	0.529778172942482
ENSG00000087266	SH3BP2	-1.55374207249813	-1.55623274193184	4.99863729097966	0.000498706647100407
ENSG00000087269	NOP14	-0.186991457300277	-0.187083159588088	6.23932195411088	0.813381102109812
ENSG00000087274	ADD1	-0.824316839452536	-0.824618926514371	6.57862008411592	0.189141126417922
ENSG00000087299	L2HGDH	-1.8665763370406	-1.8712552245617	4.34435808086926	3.03361321394009e-05
ENSG00000087301	TXNDC16	0.194394423075518	0.194533092500507	5.38380181995609	0.804625938707279
ENSG00000087302	RTRAF	-0.111983982761064	-0.11200755949929	7.17361615069835	0.889502475107062
ENSG00000087338	GMCL1	-1.10315178594694	-1.10399206024136	5.60652808250495	0.034685818058692
ENSG00000087365	SF3B2	0.2008562775341	0.200872005232902	8.68493103512136	0.797846380864866
ENSG00000087448	KLHL42	0.456131528421344	0.456446153741512	5.10364208804823	0.544246373448135
ENSG00000087460	GNAS	1.00800459314578	1.00806987062014	8.95283914294317	0.1095349975348
ENSG00000087470	DNM1L	0.247113652936626	0.24714798746237	7.59280285489731	0.751614892727585
ENSG00000087502	ERGIC2	-0.738489632389684	-0.739027563477405	5.8468362944348	0.270708212313173
ENSG00000087586	AURKA	0.142142399088666	0.142174901181593	6.87495436217258	0.857821453040806
ENSG00000087842	PIR	-0.49176248658069	-0.492535448730584	4.57376097028392	0.509362045681803
ENSG00000087884	AAMDC	-0.691639638647076	-0.69202949198225	5.58461221677532	0.322220064067556
ENSG00000087903	RFX2	0.563591418425008	0.564387224543474	4.25018119770962	0.436499156062479
ENSG00000087995	METTL2A	-0.220104139544852	-0.220306353509591	5.10471320195035	0.780208867239732
ENSG00000088035	ALG6	-0.437549049182107	-0.438895473395706	3.57437384062376	0.562548195370924
ENSG00000088038	CNOT3	0.225960274380847	0.226304654567609	4.30894179825036	0.773098015097734
ENSG00000088179	PTPN4	-1.40510269879978	-1.40852359764289	4.06321399647741	0.00640920543204814
ENSG00000088205	DDX18	-0.0732162303814731	-0.0732277493008187	7.65662822771078	0.928295959606648
ENSG00000088247	KHSRP	-0.16157211921337	-0.161578865765829	9.25380625170385	0.839560822387248
ENSG00000088256	GNA11	-0.183519706598677	-0.18359745592071	6.10347405161269	0.817157362842025
ENSG00000088280	ASAP3	-1.22880346653196	-1.23736145312098	2.60257204913872	0.059838066820633
ENSG00000088298	EDEM2	-0.434704658561764	-0.436500872524303	2.92354586402693	0.566711390725134
ENSG00000088305	DNMT3B	-1.47238435600077	-1.48495106497494	2.39169540418772	0.0312675388778992
ENSG00000088325	TPX2	-0.968118961951841	-0.968219591721798	8.30773982517749	0.0815499658448172
ENSG00000088356	PDRG1	2.32571099012946	2.32649574761401	5.93709031783905	7.19048602111589e-15
ENSG00000088367	EPB41L1	-1.16782231809464	-1.16807966382013	7.29202970466585	0.0133378656557218
ENSG00000088387	DOCK9	-0.535015466101736	-0.535528676458996	5.16153495925284	0.465427086530851
ENSG00000088448	ANKRD10	1.23305531350418	1.23419822017748	4.73821561845528	0.0102743244186949
ENSG00000088538	DOCK3	1.49640705160813	1.50446857466153	2.09607432221885	0.014092854319524
ENSG00000088682	COQ9	-0.60321393945916	-0.605385078903148	3.39970189781133	0.405056672887197
ENSG00000088726	TMEM40	-0.70397027823042	-0.714851459391868	2.06955656238797	0.373393471169858
ENSG00000088727	KIF9	0.894673958760852	0.898062918445435	2.54289317294416	0.17488472184636
ENSG00000088766	CRLS1	0.565821347817264	0.566698031168702	3.96635143022759	0.440757704554001
ENSG00000088808	PPP1R13B	-0.159523066210813	-0.160043027149824	3.06698147169367	0.83993848547575
ENSG00000088812	ATRN	-1.06962445221167	-1.07156094734099	4.35232499669913	0.0625466678427262
ENSG00000088826	SMOX	1.78847757976413	1.79630816193279	3.67797896459065	0.000104723780468749
ENSG00000088832	FKBP1A	0.260244837299309	0.260262976321598	8.6827499349329	0.738378982678424
ENSG00000088833	NSFL1C	-0.104641190413508	-0.1046742479394	7.0485383005771	0.897210100312437
ENSG00000088836	SLC4A11	-0.723394769773435	-0.727993029671013	2.51389597355766	0.3348042318231
ENSG00000088854	C20orf194	-0.404901713728995	-0.406728774700773	3.13113845329903	0.595198961383536
ENSG00000088876	ZNF343	0.79561567785405	0.797780704115367	3.03503036917143	0.235121642683646
ENSG00000088888	MAVS	-1.80463479921834	-1.80566841333755	6.38068495699387	2.29791077377455e-07
ENSG00000088899	LZTS3	0.317364697983512	0.318162484569613	3.45788809580925	0.681853918876469
ENSG00000088930	XRN2	0.404640792981671	0.404686947437252	8.16269655524172	0.596622417440695
ENSG00000088970	KIZ	0.254200074367579	0.255499670001618	2.64541538709891	0.746286021584618
ENSG00000088986	DYNLL1	-0.35701898694584	-0.357085903557154	7.57359003910657	0.645026494252844
ENSG00000089006	SNX5	0.0927561322798963	0.0927789955131146	6.81948727695855	0.908311816967095
ENSG00000089009	RPL6	0.704672649845435	0.704790332250943	7.2613859597683	0.296588393575079
ENSG00000089022	MAPKAPK5	0.0358499532596585	0.0359183106612594	4.13052758711898	0.9636462310992
ENSG00000089041	P2RX7	-0.0193667710496594	-0.0193898653082695	4.38908313357227	0.979584084120699
ENSG00000089048	ESF1	1.20885392223611	1.20901250941173	7.63615536358368	0.00673897725939703
ENSG00000089050	RBBP9	-0.0335462020915036	-0.0337053226573814	3.29358529158147	0.96586187885521
ENSG00000089053	ANAPC5	-0.768229952949072	-0.768494572443323	6.54118102807095	0.238783336054397
ENSG00000089057	SLC23A2	0.167429769698928	0.168330914681567	2.59559903747327	0.832333110800035
ENSG00000089060	SLC8B1	-0.393811132395754	-0.394157707711779	5.58695174637525	0.608114730151343
ENSG00000089063	TMEM230	-0.401579926224674	-0.402006750397331	5.06892673399806	0.599894060314393
ENSG00000089091	DZANK1	2.73691038319446	2.74932780185704	2.23717615072169	1.49819236860825e-08
ENSG00000089094	KDM2B	-1.01894761034833	-1.02006431275646	4.96470924612846	0.0723859584580189
ENSG00000089123	TASP1	-1.02486518782318	-1.03432534506908	2.17406461600633	0.158127648052694
ENSG00000089127	OAS1	1.79567734639976	1.79599540258869	8.16149321211166	1.78662091256241e-05
ENSG00000089154	GCN1	-1.02808358422264	-1.02843954342339	6.80642495358951	0.054180301635649
ENSG00000089157	RPLP0	0.144036705510828	0.144039759115868	10.155656583785	0.855436268386397
ENSG00000089159	PXN	-0.600508119141359	-0.603582319658414	2.91976526838581	0.412771414232159
ENSG00000089177	KIF16B	-1.35459259925582	-1.36268809562848	3.24295974600053	0.0263383325621826
ENSG00000089195	TRMT6	1.46893325272225	1.46963094029113	5.70944576648923	0.000139345484460425
ENSG00000089220	PEBP1	0.0176656526120278	0.0176662730099439	9.61942298831747	0.981011709974456
ENSG00000089234	BRAP	1.02033804192202	1.02119916748838	5.10943172012064	0.0638564000508271
ENSG00000089248	ERP29	-0.119330219703147	-0.119342583510192	8.13524111109055	0.881625910707267
ENSG00000089280	FUS	0.217764656589532	0.217784773108135	8.60961738428013	0.78092035604769
ENSG00000089289	IGBP1	0.385376649718767	0.385592607845105	5.82056394228834	0.618512909523487
ENSG00000089327	FXYD5	0.762001285437761	0.762917043052649	4.57346938756817	0.249919768327681
ENSG00000089335	ZNF302	1.20899166562633	1.21062288935663	4.33865562007409	0.0285111070026211
ENSG00000089351	GRAMD1A	-0.0862714588329297	-0.0863206158194506	5.92368974057834	0.914816526045611
ENSG00000089486	CDIP1	-0.304368409428282	-0.306438086209937	2.18187064417917	0.701261403165915
ENSG00000089597	GANAB	-0.683734215580667	-0.68378246451481	8.48483951375906	0.34441067888403
ENSG00000089639	GMIP	-1.37104919103746	-1.37710039630955	3.26348373899321	0.0179750108206997
ENSG00000089682	RBM41	-1.21789912708995	-1.21977244710273	4.7932475334688	0.0190016891139529
ENSG00000089685	BIRC5	-0.297262420535867	-0.297333977462488	6.70937247793847	0.703505538702025
ENSG00000089693	2	0.429240470812739	0.429364989357286	6.68780461772246	0.569851029111985
ENSG00000089737	DDX24	1.04817645767583	1.04826994283123	8.21638709357282	0.0415412727988932
ENSG00000089775	ZBTB25	-0.0848775643609575	-0.0852263618464215	3.11801682304428	0.914327499523469
ENSG00000089818	NECAP1	-0.666487460530691	-0.668651182055243	4.02563699045132	0.37944095469386
ENSG00000089820	ARHGAP4	-0.712415782298636	-0.71288377198757	5.25230084429922	0.33076862259564
ENSG00000089876	DHX32	0.0167164061376884	0.0167460401016691	3.04513815679957	0.984135479272227
ENSG00000089902	RCOR1	-0.883050236821256	-0.884182482665756	5.0200481429541	0.154058686792448
ENSG00000089916	GPATCH2L	0.28501418538431	0.285196908252759	5.59965446791224	0.714074425904509
ENSG00000090006	LTBP4	-0.263288490665954	-0.264228947983343	3.22295610507458	0.737201217302134
ENSG00000090013	BLVRB	-0.0270762090800703	-0.0270926966931256	5.30524559283324	0.973648756933347
ENSG00000090020	SLC9A1	0.455608531016282	0.456270461323884	4.80248137894274	0.543906394466943
ENSG00000090054	SPTLC1	0.471593744044472	0.472556716091606	4.12705457873622	0.528337736817503
ENSG00000090060	PAPOLA	0.346006818833451	0.346045416360005	7.98813426213621	0.654103450531758
ENSG00000090061	CCNK	0.430973760987489	0.432071159997111	3.86565253333376	0.570005479102505
ENSG00000090238	YPEL3	0.050896894897173	0.0509409836824054	5.15376643186829	0.947892227328552
ENSG00000090263	MRPS33	0.536967162978679	0.537162482442278	6.15479501259198	0.46194521921767
ENSG00000090266	NDUFB2	0.0185938236025888	0.0185979222960768	6.88949293926886	0.98115506488861
ENSG00000090273	NUDC	-0.0480984530036687	-0.0481094345346306	7.20776010686613	0.953166534762962
ENSG00000090316	MAEA	-0.775946067911367	-0.776527146511452	5.62651345820813	0.234442728540274
ENSG00000090339	ICAM1	2.1122331461713	2.11933627689147	5.03196024799359	4.23602194917519e-07
ENSG00000090372	STRN4	0.521188995578281	0.522016375951321	4.09492352140707	0.478590283251854
ENSG00000090376	IRAK3	0.407506216035689	0.407790763906935	5.60871946019368	0.593791517004585
ENSG00000090432	MUL1	-0.00978762005399846	-0.00979348376940724	5.73623769758867	0.99103103190427
ENSG00000090447	TFAP4	-0.389902365746155	-0.390928644521024	3.26556760050963	0.611045930302856
ENSG00000090470	PDCD7	-0.267040900431485	-0.267198127524628	5.80674582413501	0.733437990884127
ENSG00000090487	SPG21	0.594733261655983	0.595088762495145	5.58754648783199	0.404712253223482
ENSG00000090520	DNAJB11	0.468437712864147	0.468530543280848	7.33789177548855	0.533831456376934
ENSG00000090530	P3H2	-0.164142268207375	-0.16421584450027	6.1929128679455	0.836288771491301
ENSG00000090565	RAB11FIP3	-1.4899244219171	-1.4932326640742	4.20432521262188	0.00243358512886411
ENSG00000090581	GNPTG	0.44944578855727	0.449846834955927	4.93697903530181	0.549957150862217
ENSG00000090612	ZNF268	0.441075298275894	0.441752149480418	4.11223737566769	0.558149216628341
ENSG00000090615	GOLGA3	-0.376675119490628	-0.37680457312728	6.47367182099912	0.625295175833895
ENSG00000090621	PABPC4	0.831371397429646	0.831450704568793	7.95472346267248	0.180004303689264
ENSG00000090674	MCOLN1	1.15828814839582	1.16542826129337	2.01050065056942	0.0663208655466806
ENSG00000090686	USP48	-0.662465576327695	-0.662520728943332	8.56956689997439	0.340427427986107
ENSG00000090776	EFNB1	1.84561768062971	1.8498385850879	4.13768857300613	4.05601846316809e-06
ENSG00000090857	PDPR	-0.982356075204639	-0.982638422808095	6.78271043292908	0.0838113746553303
ENSG00000090861	AARS	-1.16770264672234	-1.16818663667676	6.79471088087562	0.0151274743348888
ENSG00000090863	GLG1	-1.00477072946006	-1.00504223745566	7.29329803500484	0.0638464143176525
ENSG00000090889	KIF4A	-0.612835963436896	-0.612972507107472	7.28147324746573	0.38771172541215
ENSG00000090905	TNRC6A	-0.985062430974006	-0.985366221187298	6.88165027326986	0.0743679809086228
ENSG00000090924	PLEKHG2	0.982869853842023	0.984747043151843	3.68168046540726	0.0998943627871464
ENSG00000090971	NAT14	-0.560006501789759	-0.560592041639279	4.65794260714291	0.449241285960966
ENSG00000090975	PITPNM2	-1.48240526872428	-1.49505064856011	2.44568297310751	0.0414557826677047
ENSG00000090989	EXOC1	0.077949932065299	0.0779788141213157	6.37550608384132	0.922234285711805
ENSG00000091009	RBM27	0.0330881078586632	0.0331343370794866	4.36466485334922	0.966532408507772
ENSG00000091039	OSBPL8	-0.592732831217931	-0.592932017401523	6.786100237785	0.409580085489132
ENSG00000091073	DTX2	-0.385639653044965	-0.386076304384443	4.91795249844034	0.61496778511422
ENSG00000091127	PUS7	-0.411490404234253	-0.412473812049427	4.0895570116366	0.588106790232497
ENSG00000091129	NRCAM	0.170818655444316	0.171285705325155	4.55013207456715	0.829878193272541
ENSG00000091136	LAMB1	-0.212738839822594	-0.212777715960596	7.92378121213943	0.787680307768308
ENSG00000091137	SLC26A4	6.49827228663061	6.57083867087147	2.41782177652391	1.32870138449144e-16
ENSG00000091140	DLD	-0.931828367707755	-0.932526356528316	5.7558775544652	0.113244603085448
ENSG00000091157	WDR7	-0.672388374452893	-0.674148032910335	3.74645869504973	0.338753898337479
ENSG00000091164	TXNL1	0.662261569799114	0.662706836107718	5.41319403652388	0.338607749892376
ENSG00000091317	CMTM6	-0.487737263606367	-0.487914531288218	6.60070630457903	0.517531798218176
ENSG00000091409	ITGA6	-0.769642271309669	-0.770256536887466	5.55211042380062	0.242092124303408
ENSG00000091428	RAPGEF4	-1.13061593480496	-1.13105139451074	6.7862650254958	0.0218768088176472
ENSG00000091436	MAP3K20	-0.123413214440977	-0.123426787227147	7.78498916523415	0.87774273856288
ENSG00000091483	FH	-0.247477967817802	-0.247657306429791	5.46808274760588	0.753196744559385
ENSG00000091490	SEL1L3	-0.550875640987573	-0.55113541546877	6.33838900631337	0.449982101211135
ENSG00000091527	CDV3	1.09421679966604	1.09425402303661	9.56562376296032	0.0273890116369883
ENSG00000091542	ALKBH5	0.44076646616285	0.4409484553088	5.77954784670909	0.559928745131297
ENSG00000091592	NLRP1	-0.581876413378552	-0.582692434870627	4.49026058559218	0.419871388549766
ENSG00000091640	SPAG7	0.442606266242194	0.442681169769775	7.34831163817688	0.55643989217778
ENSG00000091651	ORC6	0.57165155022916	0.571960671842249	5.57848364008714	0.427427860576236
ENSG00000091656	ZFHX4	-2.96896907270376	-3.04828988140356	1.80888637418691	0.00027844798666565
ENSG00000091732	ZC3HC1	0.182093313220014	0.182307922220204	4.64879038220595	0.816939350264637
ENSG00000091844	RGS17	2.53629415659263	2.5573649982129	1.68183949764555	1.77602170134062e-05
ENSG00000091879	ANGPT2	1.82859990188643	1.83748276258801	3.9623405439902	0.000112573923574674
ENSG00000091947	TMEM101	-1.60679051854984	-1.60851769647298	5.54056454159002	8.50565347939576e-05
ENSG00000091972	CD200	-0.195127547010952	-0.195652221141442	3.84551703091214	0.804476576768769
ENSG00000091986	CCDC80	-0.885479709474366	-0.885690038717337	7.2373101334649	0.173371214840454
ENSG00000092010	PSME1	0.0826652597366698	0.0826758604205273	8.34421091213945	0.918146496178939
ENSG00000092020	PPP2R3C	0.642925905672527	0.644016804333541	4.35058280230632	0.362656631134435
ENSG00000092094	OSGEP	0.104890431141221	0.105225418465171	3.35296055511936	0.894593246334794
ENSG00000092108	SCFD1	0.0428570791792853	0.0428716644731795	6.43548284262915	0.956815364952395
ENSG00000092140	G2E3	-0.560963270156447	-0.561221018159199	6.06262521682551	0.439445598031473
ENSG00000092148	HECTD1	-0.00971257005082175	-0.00971472283273378	7.16024549806717	0.991150567498058
ENSG00000092199	HNRNPC	1.75624966852394	1.75633934762501	8.95589863095832	1.46771988326486e-08
ENSG00000092200	RPGRIP1	5.90531946961008	6.09289504237642	0.84862037738831	1.11772102659568e-11
ENSG00000092201	SUPT16H	-0.421171440742179	-0.421203744322307	8.71995330987021	0.586078125053027
ENSG00000092203	TOX4	0.475474435646776	0.475601389664153	6.85978386539702	0.523724753513929
ENSG00000092208	GEMIN2	0.945905839986991	0.948338523195531	3.20502123208944	0.148882545102517
ENSG00000092330	TINF2	-0.757045321061466	-0.757958262446094	5.39671663952188	0.253662821709595
ENSG00000092439	TRPM7	0.464604738592018	0.464873300437715	5.72701944969003	0.53545999648706
ENSG00000092445	TYRO3	0.10402970902356	-0.104188387156541	4.19739834986214	0.896295046654143
ENSG00000092470	WDR76	-0.623501038505266	-0.623797971070532	6.00069707468155	0.377482950931824
ENSG00000092531	SNAP23	0.305482017327277	0.305632956174502	6.01078458219059	0.693663631233481
ENSG00000092758	COL9A3	4.02214525282959	4.05517116904582	1.63767201423151	1.61922683323937e-12
ENSG00000092820	EZR	-0.190742714493654	-0.190761580440246	8.46645094244826	0.80974979301905
ENSG00000092841	MYL6	-1.55595385429405	-1.55606134703333	9.30708925323769	1.75754073194499e-05
ENSG00000092847	AGO1	-0.766673852010484	-0.767421782756556	4.96831387070979	0.246733231683268
ENSG00000092853	CLSPN	-0.65085601080317	-0.650920444758549	8.50384853581603	0.350833901692548
ENSG00000092931	MFSD11	0.443947675393829	0.444726520722667	4.0687460172657	0.555246818293858
ENSG00000092964	DPYSL2	-0.535347333578109	-0.535401438450263	8.40730578854414	0.46532455076447
ENSG00000092969	TGFB2	0.0851586061451666	0.0852026988948367	6.43355486902369	0.913891705101182
ENSG00000092978	GPATCH2	0.191637977329944	0.191813140814204	4.94903951663374	0.807432756680267
ENSG00000093000	NUP50	0.498874030902682	0.499026898276057	6.55972895826907	0.500886111897878
ENSG00000093009	CDC45	-0.659577972029372	-0.660091139629245	5.43180235672362	0.342874126552461
ENSG00000093010	COMT	0.507527486054573	0.507692274570786	6.57940426753596	0.495655602760411
ENSG00000093144	ECHDC1	0.28040052926791	0.28054039178362	6.13785989228558	0.718650200043317
ENSG00000093167	LRRFIP2	0.912424266127771	0.912709532395916	6.63983795678471	0.117569183644846
ENSG00000093183	SEC22C	-0.252638048415191	-0.252787798566626	5.71913246805697	0.747811639333852
ENSG00000094631	HDAC6	-0.767259431463148	-0.767647999243444	6.28049830065442	0.259757487719877
ENSG00000094804	CDC6	-0.628243389659711	-0.628425173940829	7.02293176154516	0.372526062163132
ENSG00000094841	UPRT	-0.996636434203478	-1.00196890173953	2.96474354760007	0.13235881413046
ENSG00000094880	CDC23	0.0376477567517753	0.0377112072827561	4.1556234558721	0.961932409471271
ENSG00000094914	AAAS	0.276504612379382	0.277634722211874	2.79544362414575	0.724667956760181
ENSG00000094916	CBX5	0.416385342182246	0.416432845588375	7.68541243767055	0.589188160823032
ENSG00000094975	SUCO	0.833592622684537	0.833811586303009	6.82012891423579	0.178841751572715
ENSG00000095002	MSH2	-0.114983605573336	-0.11504314405055	5.9554213098213	0.885868962330747
ENSG00000095015	MAP3K1	-1.35320559357098	-1.35513419801952	5.00703926366759	0.00528365616403747
ENSG00000095066	HOOK2	0.904610906636434	0.905912835838132	4.08193298763279	0.140681327024971
ENSG00000095139	ARCN1	0.434898037441604	0.435063582432955	6.23717238697072	0.568074124527757
ENSG00000095209	TMEM38B	0.680595724669306	0.682222526897429	3.65715624054707	0.331262859993733
ENSG00000095261	PSMD5	-0.330808829977813	-0.331162017860672	4.89779055523112	0.669486348093955
ENSG00000095303	PTGS1	0.931088061392222	0.938436543130352	1.91333634842729	0.252668237215109
ENSG00000095319	NUP188	-0.569691555651944	-0.571662400840176	3.41458309095325	0.435698679593478
ENSG00000095321	CRAT	-0.729062773919992	-0.73011329652068	4.45821093727961	0.281927576555235
ENSG00000095370	SH2D3C	0.00416636316269599	0.00418401038909082	5.32298665921996	0.995452548173283
ENSG00000095380	NANS	-0.587506427104614	-0.587658717531729	7.12848285444162	0.412839092130882
ENSG00000095383	TBC1D2	-0.994678341177975	-0.995887721857475	5.2206995848297	0.0843952036409116
ENSG00000095485	CWF19L1	0.957476554520553	0.958542308450395	4.71151358785131	0.101214186808955
ENSG00000095564	BTAF1	0.31633401590945	0.316532621300997	5.61696925362534	0.682844621603408
ENSG00000095574	IKZF5	-0.191031820446603	-0.191427698142983	3.90156160042923	0.808794766608746
ENSG00000095637	SORBS1	-0.754088894316119	-0.754696430647579	5.27700674296784	0.254742302957546
ENSG00000095739	BAMBI	1.11164708354782	1.11728747800377	2.69093241336454	0.0719589778442816
ENSG00000095752	IL11	1.83498865331126	1.85159723843097	2.33122669928462	0.00866371395839208
ENSG00000095787	WAC	1.59570461027601	1.59579552125934	8.62286782654652	2.15147958000704e-06
ENSG00000095794	CREM	1.98322119804706	1.98483306411002	5.2852667909467	1.32018204039705e-09
ENSG00000095906	NUBP2	-0.777716280087402	-0.77926342828386	4.03973842553989	0.25769576093072
ENSG00000095951	HIVEP1	0.427595414716217	0.427854030994982	5.81097686725975	0.572201189063898
ENSG00000096060	FKBP5	-0.395085624741695	-0.395137112919373	7.77561745146102	0.610387773889671
ENSG00000096063	SRPK1	-0.372059614706677	-0.372174584445075	6.77069109665117	0.630950057243591
ENSG00000096070	BRPF3	0.809464891989913	0.810742530796926	4.24555889299394	0.211683563122663
ENSG00000096092	TMEM14A	-0.0893472255351303	-0.0894685015918309	4.30669291224419	0.911404206619363
ENSG00000096093	EFHC1	0.499409318181756	0.501368696631593	3.35407085263987	0.502782967884608
ENSG00000096384	HSP90AB1	-0.450104421436715	-0.450111775134739	11.2120943197544	0.551514672015437
ENSG00000096401	CDC5L	0.892482864484696	0.892640266676557	7.26408674906653	0.130834159612704
ENSG00000096433	ITPR3	-0.204450523932068	-0.204606008787297	5.45574366682738	0.79604892946244
ENSG00000096654	ZNF184	1.70662747673577	1.71282730496401	2.56738745863079	0.00345634994599874
ENSG00000096696	DSP	3.07545054869041	3.08199233167536	5.77880269754224	2.70261797473109e-09
ENSG00000096717	SIRT1	0.507528368834339	0.508150055033141	4.54292787390279	0.491802155149815
ENSG00000096746	HNRNPH3	1.11587504353101	1.11597853120793	7.96127476533802	0.0209308552858016
ENSG00000096872	IFT74	0.53601911228031	0.536700840778302	4.66542509534928	0.463663845812036
ENSG00000096968	JAK2	0.214816351164159	0.215107200632724	5.30835091418372	0.784413053491675
ENSG00000097007	ABL1	-1.65463204045717	-1.65692391232064	5.26868533491339	0.000431011780203478
ENSG00000097021	ACOT7	-0.643905883757532	-0.644445927428576	5.28440988746577	0.358213467447052
ENSG00000097033	SH3GLB1	0.621173217746087	0.621285457718972	7.62733395537724	0.377768509741632
ENSG00000097046	CDC7	1.12182263217083	1.12346473089755	4.23171596016526	0.0413750605804193
ENSG00000097096	SYDE2	0.17510971032418	0.175869950275274	2.67300174724548	0.825051804822033
ENSG00000099194	SCD	0.870201364513727	0.870296565357818	8.51576899693541	0.148299620127314
ENSG00000099204	ABLIM1	0.0594613968921593	0.0594756882520182	6.89611554255506	0.940306293469946
ENSG00000099219	ERMP1	-0.133600118588807	-0.133686178344698	5.28132691959611	0.866890893339102
ENSG00000099246	RAB18	-0.119498144642913	-0.119538242932437	6.54658998037272	0.882022814248426
ENSG00000099250	NRP1	0.359285785456465	0.359449114222001	6.79390676098678	0.641719948637931
ENSG00000099251	HSD17B7P2	3.19035725381736	3.21286278399313	1.93973254223512	3.02010721969615e-07
ENSG00000099256	PRTFDC1	-0.0885655644900246	-0.0888812405653456	2.6587386281555	0.911046039432349
ENSG00000099260	PALMD	-0.725523171561441	-0.725791186733187	6.37436315920892	0.310180694752365
ENSG00000099282	TSPAN15	-0.522454115343696	-0.523703747310795	3.54028266204451	0.483564780122093
ENSG00000099290	WASHC2A	0.517846552397178	0.518231288782967	6.02371274377047	0.482070914938147
ENSG00000099326	MZF1	0.0806968709971408	0.0809339508203058	3.37324669414707	0.919040353235767
ENSG00000099330	OCEL1	0.0388876181025614	0.0389585939973235	3.56351150708277	0.96065425276691
ENSG00000099331	MYO9B	-0.825502444134797	-0.826233831794099	5.64688060776656	0.192972610433296
ENSG00000099337	KCNK6	-1.66137275586203	-1.6633755179008	5.43630239535713	4.47274035584789e-05
ENSG00000099341	PSMD8	-0.317567422580648	-0.317598921346704	8.22743379092805	0.683501226178169
ENSG00000099364	FBXL19	-2.73544186628217	-2.79783810743583	1.99040005680597	0.00150534293064371
ENSG00000099377	HSD3B7	-0.321258889955849	-0.322446380290481	3.10944619004325	0.684346031603794
ENSG00000099381	SETD1A	-0.66607394299531	-0.667434556994282	4.09936122558692	0.341532032250526
ENSG00000099385	BCL7C	-0.57587417875061	-0.578247437371567	3.03484693028605	0.434117789437245
ENSG00000099622	CIRBP	-0.303496754357761	-0.303607061227765	6.24039581716066	0.697348194937249
ENSG00000099624	ATP5F1D	0.0325999473948345	0.032931329758499	2.24112021289641	0.968362378672119
ENSG00000099783	HNRNPM	0.128022959028787	0.128034895754887	8.36437895473915	0.873546686467621
ENSG00000099785	MARCH2	0.550558261033823	0.552406414862407	2.92033863879809	0.453714938068286
ENSG00000099795	NDUFB7	-0.678554797978117	-0.678981992549967	5.58388253019054	0.364544556140892
ENSG00000099800	TIMM13	-0.793755843799552	-0.793820135891401	8.2832379887286	0.25770089945425
ENSG00000099804	CDC34	-0.563660757417995	-0.564130914191866	5.11590605890198	0.438854391835561
ENSG00000099810	MTAP	0.532298655787818	0.532608873785369	5.36342407296956	0.466743957970131
ENSG00000099814	CEP170B	-0.758172558538293	-0.760256172820254	3.66487324803267	0.266186584149203
ENSG00000099817	POLR2E	-0.353156957747886	-0.353166561749381	9.84462585578869	0.649866349582274
ENSG00000099821	POLRMT	-1.81766019504228	-1.83436330897247	2.48146445075639	0.00544687102720881
ENSG00000099840	IZUMO4	-1.2204717508021	-1.23377317685229	1.9487214734334	0.123450951160809
ENSG00000099849	RASSF7	-1.49100255813493	-1.49439839175448	4.07180356947852	0.00263201766558332
ENSG00000099860	GADD45B	2.06105164259658	2.06130918553643	7.03444689026518	4.86716727050653e-10
ENSG00000099864	PALM	-0.663916135614246	-0.664120529341846	6.35922568164346	0.345298968110667
ENSG00000099875	MKNK2	-0.998668539028507	-0.998945537279613	6.87445984452911	0.0668240103677804
ENSG00000099889	ARVCF	-1.84112111407555	-1.85145263096229	3.34398431357879	0.000752352069916559
ENSG00000099899	TRMT2A	-1.4641034184683	-1.4688715564562	3.64462970797243	0.00606744645106025
ENSG00000099901	RANBP1	-0.179774113913485	-0.179823877045386	6.71749478392013	0.820652122308251
ENSG00000099904	ZDHHC8	-0.282199952296819	-0.282495356198797	4.57658984511429	0.718985415797811
ENSG00000099910	KLHL22	-1.33171727285244	-1.33424605642553	4.2556263720247	0.014341682783152
ENSG00000099917	MED15	0.00200567036490196	0.00193624722599599	3.73498115471626	0.998356744723947
ENSG00000099937	SERPIND1	5.5021423288215	5.71753544308564	0.767852984833237	1.62217514579658e-09
ENSG00000099940	SNAP29	-0.0527234069984026	-0.0527542723652437	5.69674992242136	0.94828718716891
ENSG00000099942	CRKL	0.335257622928821	0.335550995837893	4.80722126225932	0.664118402186959
ENSG00000099949	LZTR1	-1.1626312247155	-1.16559408984963	3.97988261623311	0.0414256438643232
ENSG00000099954	CECR2	6.22589488604077	6.48285604610703	0.748980226002474	5.82588166602421e-11
ENSG00000099956	SMARCB1	-0.587260720875815	-0.587889825642009	4.89616238623702	0.414906077066444
ENSG00000099968	BCL2L13	1.18852568160908	1.18899743433103	6.24910308267186	0.0104691644091395
ENSG00000099991	CABIN1	-1.17801915054473	-1.17906837898227	5.42414924833177	0.0200091771856546
ENSG00000099992	TBC1D10A	0.586038302049482	0.586979188470133	3.9867999095369	0.418002987690312
ENSG00000099995	SF3A1	-0.541991762821619	-0.542161921361268	6.83163070183424	0.458351747422905
ENSG00000099998	GGT5	0.0360615484441115	0.0361196179933005	4.42387846266113	0.963311172232621
ENSG00000100003	SEC14L2	-0.799867082318834	-0.801251833799496	3.99722884155557	0.245396854050422
ENSG00000100014	SPECC1L	-1.0130162875189	-1.01415812693353	5.07206898965224	0.0749882418513794
ENSG00000100027	YPEL1	-1.15104203172293	-1.15793425692283	2.50369315098508	0.0819138495807578
ENSG00000100028	SNRPD3	-0.753102835652628	-0.753405504091911	6.59138942150752	0.252924993943086
ENSG00000100029	1	-1.06989890562668	-1.07133602040371	4.92489751870457	0.0782641501620149
ENSG00000100030	MAPK1	-0.911390974776101	-0.91175390131032	6.58160712497502	0.121424034933225
ENSG00000100034	PPM1F	-0.862679337349022	-0.864444793122955	4.09685685803827	0.182416219230803
ENSG00000100036	SLC35E4	-0.43930842554773	-0.440018678679798	4.71588898072285	0.560568272512502
ENSG00000100056	ESS2	-1.47578953538934	-1.48433778891589	3.12575123511944	0.0127790567769165
ENSG00000100058	CRYBB2P1	0.247787655544354	0.248255861273994	4.16994023360814	0.751333326831958
ENSG00000100060	MFNG	-0.415662119235717	-0.415794377734709	6.32801572206253	0.586009945741257
ENSG00000100065	CARD10	-0.942772227683948	-0.944225358324239	4.33619936136266	0.121280390314757
ENSG00000100075	SLC25A1	-0.72995369355365	-0.730748931624347	5.08818454033172	0.277980622626548
ENSG00000100083	GGA1	-0.86538265314948	-0.866087175379049	5.32679121732255	0.161650066812972
ENSG00000100084	HIRA	-0.0577856332488993	-0.0581438176050805	2.75490560423573	0.940545893011245
ENSG00000100092	SH3BP1	-0.119447589272357	-0.12020782125756	2.13538903872371	0.880247242262267
ENSG00000100097	LGALS1	-0.360720532250792	-0.360765403156319	8.15680406327473	0.64088764195898
ENSG00000100099	HPS4	-0.0373672221157549	-0.0374014216610248	5.10699644278604	0.963195336025087
ENSG00000100100	PIK3IP1	-0.121956366033819	-0.122098295449172	4.92093888522855	0.878275374103877
ENSG00000100105	PATZ1	-0.860035848734909	-0.860969205860667	4.98366128701285	0.169252782336567
ENSG00000100106	TRIOBP	-1.05552895687243	-1.05603780667329	6.324758330921	0.0561447648523957
ENSG00000100109	TFIP11	1.64945566155241	1.65683475844714	2.79539876228366	0.0011136003425648
ENSG00000100116	GCAT	-1.34427645120849	-1.35134880867969	2.74814667073842	0.0275159601053948
ENSG00000100124	ANKRD54	1.45433971702014	1.4565331963529	3.6827918353928	0.00154621193410731
ENSG00000100138	SNU13	0.296330980964787	0.296356117113355	8.26851449962651	0.702639056575318
ENSG00000100139	MICALL1	-0.992052226527648	-0.993070950313921	5.6214634949072	0.0821996908164256
ENSG00000100150	DEPDC5	-0.944386617017227	-0.953868806429204	2.27769195755601	0.19148235263949
ENSG00000100154	TTC28	-0.936584835393963	-0.938389612848685	4.70606782595864	0.126518974531498
ENSG00000100162	CENPM	-0.306493251272317	-0.306721033425995	5.19467609566295	0.694038732401797
ENSG00000100196	KDELR3	-0.626717247498874	-0.628901840492541	3.13010570252602	0.384595000846877
ENSG00000100201	DDX17	-0.795790113125635	-0.795864776877353	8.53823083703208	0.212952064491238
ENSG00000100207	TCF20	-0.60176512217528	-0.602125813359146	6.23643007585658	0.39888499583533
ENSG00000100209	HSCB	2.53435737119926	2.53654474273541	5.16118199897506	8.11722242888514e-15
ENSG00000100211	CBY1	-0.201469776768665	-0.201597892350706	5.34618504018934	0.79894611869405
ENSG00000100216	TOMM22	-0.48576752020384	-0.485878850161695	7.09642440057427	0.515117861394527
ENSG00000100219	XBP1	1.3165440970759	1.31693262361643	6.93792582278586	0.00145211867536903
ENSG00000100220	RTCB	-1.38165104220531	-1.38234324720348	6.30678297586627	0.00215221906052428
ENSG00000100221	JOSD1	1.28936430448414	1.28974879729573	6.18309829387815	0.00244763380817754
ENSG00000100225	FBXO7	0.298983988091029	0.299059438772334	7.07411341241846	0.700083596218911
ENSG00000100226	GTPBP1	-0.575493219730626	-0.576286037597684	5.15208405071171	0.425422699534641
ENSG00000100227	POLDIP3	-0.825691438223921	-0.826025780009664	6.30300923273479	0.190299029484203
ENSG00000100234	TIMP3	-0.507727859738047	-0.50785988226868	7.38178061973394	0.492942978934108
ENSG00000100239	PPP6R2	-0.352229168719366	-0.352801945268804	4.45485889539132	0.647693926886695
ENSG00000100241	SBF1	-1.65935657733519	-1.66065003116196	5.68665240489969	0.00275377090245011
ENSG00000100242	SUN2	0.345193737995658	0.3480089305145	2.30912277223287	0.65967326211318
ENSG00000100243	CYB5R3	0.0417176670519556	0.0417217430885511	8.54485558010875	0.958618451581498
ENSG00000100246	DNAL4	0.367501263415647	0.368014390953599	4.20418941256392	0.631638015580256
ENSG00000100258	LMF2	-0.996952640844272	-0.997476516875501	5.96200406889167	0.101005165882233
ENSG00000100263	RHBDD3	-0.509091663584328	-0.510828582720507	3.29385010458882	0.495181820923207
ENSG00000100266	PACSIN2	-0.000991635660589847	-0.000999385241710232	5.2003693736835	0.999638410808072
ENSG00000100280	AP1B1	-0.402562237183978	-0.402664855708961	6.9098798617705	0.59910757935763
ENSG00000100281	HMGXB4	-0.977988974453249	-0.978504399244553	6.33031299084635	0.0818337497947657
ENSG00000100284	TOM1	-0.903569391097056	-0.906021995035202	4.04064883378898	0.157468210633157
ENSG00000100288	CHKB	-1.55352271339366	-1.55985365341127	3.48989686034417	0.00631681644120208
ENSG00000100292	HMOX1	0.0153492243677396	0.015350946893932	8.23356396666881	0.981972198992828
ENSG00000100294	MCAT	-1.82631889216946	-1.84038158617382	2.8213584713532	0.0030429140992179
ENSG00000100296	THOC5	-0.37751114720851	-0.377853883479538	5.24130246857746	0.623262977287488
ENSG00000100297	MCM5	-0.984202125496079	-0.984561894490086	6.58900772752664	0.0951021521258486
ENSG00000100299	ARSA	-0.359783445242283	-0.360356599250836	4.33395496362726	0.641241967328007
ENSG00000100300	TSPO	-0.383573120139503	-0.383659505829374	7.06925973881919	0.618879858910193
ENSG00000100304	TTLL12	-1.17545401224201	-1.17666247798518	5.0731270866634	0.0333210835898002
ENSG00000100307	CBX7	-2.41938452812439	-2.42520973533045	4.27234611570958	2.48363234934068e-06
ENSG00000100311	PDGFB	-2.61603805306796	-2.63240245787447	3.60835155769672	1.45967528826773e-05
ENSG00000100316	RPL3	0.856123749936568	0.856333560767108	6.73646336869244	0.159978349302524
ENSG00000100320	RBFOX2	0.0847296225814648	0.0847475176878057	7.14318306059458	0.91679610855706
ENSG00000100324	TAB1	-1.4999831715496	-1.50255779041617	4.69768989225451	0.00125198656564301
ENSG00000100325	ASCC2	0.180012805653992	0.18025869494214	4.52441160455057	0.819084187896642
ENSG00000100330	MTMR3	-1.32669136323557	-1.33525012781168	2.6983762317197	0.0359386444238485
ENSG00000100335	MIEF1	0.0634885063089982	0.0635080003836286	6.34430426865234	0.936107861793268
ENSG00000100336	APOL4	5.61138673887582	5.92413814202967	0.357877861701472	3.29621856371173e-10
ENSG00000100342	APOL1	0.361214642894863	0.361304826130802	8.04371698192957	0.638004301897978
ENSG00000100345	MYH9	-0.652331045982834	-0.652359561539631	9.77888832223128	0.349141036869563
ENSG00000100347	SAMM50	-0.828362155500083	-0.829299031540848	4.99439090512257	0.194088222735621
ENSG00000100348	TXN2	-0.320082767023985	-0.320206404300086	6.36693124482282	0.680737144984796
ENSG00000100350	FOXRED2	-0.874531787212033	-0.875287215982811	5.17951850608081	0.177277044118503
ENSG00000100351	GRAP2	-2.79095420449103	-2.85363772864323	1.61887601932239	0.008388484409155
ENSG00000100353	EIF3D	0.350775248940778	0.350795691539527	8.79804959221616	0.648953020953126
ENSG00000100354	TNRC6B	-0.973440972455362	-0.973719503852759	7.01111480574053	0.080357389350561
ENSG00000100359	SGSM3	-0.787651717731667	-0.788168541507102	5.44333901162254	0.246518927345216
ENSG00000100360	IFT27	-0.564347821314391	-0.565616526620374	3.93520249014115	0.438280196370788
ENSG00000100364	KIAA0930	-1.60612166258803	-1.60734420274948	5.85384004520785	6.82128022892217e-05
ENSG00000100365	NCF4	8.49873774161357	144269487.63256	0.470758507093866	6.08278610173348e-12
ENSG00000100372	SLC25A17	-0.231806230385722	-0.232145896351031	4.49859070294596	0.768225583675074
ENSG00000100376	FAM118A	-0.162939258792759	-0.163228716164557	4.01586662931016	0.837155347782605
ENSG00000100379	KCTD17	-0.852825561107153	-0.854109208556427	4.44000747177434	0.198599519820691
ENSG00000100380	ST13	0.235040118879539	0.235062998742219	8.15073592407253	0.763642537302397
ENSG00000100387	RBX1	-0.0867213147363638	-0.0867454787151017	6.82799093066899	0.914357610062278
ENSG00000100393	EP300	0.473704709718487	0.473830296489227	6.89574812000715	0.526621858472073
ENSG00000100395	L3MBTL2	-1.03438791194611	-1.03594790938729	4.65548804808512	0.0717990017315752
ENSG00000100401	RANGAP1	-1.11377829473263	-1.11408829645754	7.10102233285983	0.0367728221294232
ENSG00000100403	ZC3H7B	-0.808544606690748	-0.808924888935209	6.78097992301022	0.206351346425471
ENSG00000100410	PHF5A	-0.249838388940098	-0.25000735363394	5.57275190252695	0.750572250539532
ENSG00000100412	ACO2	-0.238482080538446	-0.239767934626248	2.52154120297167	0.761327591833737
ENSG00000100413	POLR3H	-1.03841104752115	-1.04507199843137	2.74825378158526	0.123218168623174
ENSG00000100416	TRMU	-0.552981761959742	-0.554051097648412	4.11760092476429	0.450656031003869
ENSG00000100417	PMM1	-1.28675194683169	-1.28809406882363	5.11321207830307	0.00735672878492786
ENSG00000100418	DESI1	-0.726068327601221	-0.727190520513344	4.91399590995305	0.283591390591036
ENSG00000100422	CERK	-1.100631072444	-1.10351795064705	3.51806373144308	0.0662627096790922
ENSG00000100425	BRD1	-0.0639231457668113	-0.0640292771033178	4.33489070281013	0.936386735494387
ENSG00000100426	ZBED4	-1.26475542769303	-1.26698227763948	4.63526875599268	0.0143532803727046
ENSG00000100429	HDAC10	-1.43140053920537	-1.43715851410077	3.03727669001625	0.0209513694703784
ENSG00000100439	ABHD4	0.473272163318686	0.474496509587152	3.83820294394796	0.526711759503769
ENSG00000100441	KHNYN	-0.109860960701472	-0.110096614857347	4.25130501019061	0.890067452071868
ENSG00000100442	FKBP3	0.00796887383027847	0.00797039576219842	6.24928174362136	0.991705482448551
ENSG00000100461	RBM23	0.970808463080966	0.971223241101781	6.05002376729293	0.0822681806868905
ENSG00000100478	AP4S1	0.719030923323498	0.721247479117002	3.13648685810645	0.298841804831913
ENSG00000100479	POLE2	0.166584586370106	0.16686452756436	3.88150592393015	0.832629673035224
ENSG00000100483	VCPKMT	0.405562008506065	0.406724908057817	3.37826056830106	0.594049812654315
ENSG00000100485	2	-0.849658281391318	-0.850393954864774	5.54625587335567	0.173712247819115
ENSG00000100503	NIN	-0.407623208950619	-0.407756100197471	6.8639154622453	0.594584731946242
ENSG00000100504	PYGL	-0.580562756363689	-0.580798897785053	6.22862479886579	0.420132833266929
ENSG00000100519	PSMC6	-0.0749831690192918	-0.0750382012098109	5.58426259636563	0.925864578180383
ENSG00000100522	GNPNAT1	-0.0732143847531663	-0.0732725419329663	5.13989780007439	0.927408951849386
ENSG00000100523	DDHD1	-0.759555629485796	-0.761447588031821	3.79851092149567	0.263025873997576
ENSG00000100526	CDKN3	0.428761227088147	0.428945196421755	5.85564374703162	0.571864923813153
ENSG00000100528	CNIH1	-0.145624407876549	-0.14567969619649	6.33426320388243	0.854910180057714
ENSG00000100532	CGRRF1	0.689186402855888	0.6908370320857	3.6188800680609	0.322796263962048
ENSG00000100554	ATP6V1D	-0.235362942625351	-0.235457714367595	6.51832774244697	0.765034843627511
ENSG00000100558	PLEK2	-0.290103108657961	-0.290800850111547	4.40374780220654	0.709160821288012
ENSG00000100567	PSMA3	0.987149156103832	0.987441074176073	6.82628948672951	0.0823067447149559
ENSG00000100568	VTI1B	-0.934866032249754	-0.936675145579119	4.16669335125901	0.13064121530171
ENSG00000100575	TIMM9	1.27728415889929	1.27868026328443	4.34336842623982	0.00767339723386797
ENSG00000100577	GSTZ1	-0.789729377799714	-0.790314603260372	5.43131066238468	0.257245440172328
ENSG00000100578	KIAA0586	0.00819806166049201	0.00820172048203285	4.87057349198204	0.990908831424086
ENSG00000100580	TMED8	-1.1092209110294	-1.11000415477085	5.68912352932311	0.0375088110836366
ENSG00000100591	AHSA1	-0.112392076821311	-0.112404702165056	8.1665686534508	0.888579725065121
ENSG00000100592	DAAM1	-0.987438548489197	-0.98769108453716	7.43710290566103	0.0724944861501551
ENSG00000100596	SPTLC2	-1.28466259999082	-1.28505538422259	7.28635965797079	0.00611915362260947
ENSG00000100600	LGMN	1.08204786630171	1.08300697471265	5.9716239386056	0.0589207248030941
ENSG00000100601	ALKBH1	1.45981584308789	1.46940962363159	2.09362606939887	0.0212468809715677
ENSG00000100603	SNW1	0.698020338468371	0.698137645202465	7.41023974379747	0.306803171235061
ENSG00000100605	ITPK1	-0.948068419647567	-0.948643904076514	5.6750572505944	0.10156457456303
ENSG00000100612	DHRS7	-0.106187419393981	-0.106258781926492	5.82351961603065	0.89532233646402
ENSG00000100614	PPM1A	0.808254151605249	0.808598978774624	5.87974127229312	0.202274682447768
ENSG00000100625	SIX4	1.01287486131554	1.01430637290579	4.28444561257385	0.0769869529837865
ENSG00000100629	CEP128	-0.457182879275297	-0.457670644274289	5.05051740169963	0.54314838626298
ENSG00000100632	ERH	0.644269866727172	0.644289527464163	9.60683658222898	0.355781032848947
ENSG00000100644	HIF1A	1.14246130301828	1.14267971761256	7.66529157907233	0.0164509690447572
ENSG00000100647	SUSD6	0.486474638644376	0.486701208454138	6.63638918343829	0.512800773054746
ENSG00000100650	SRSF5	-0.337139559191726	-0.337168648973066	8.55329827618888	0.664127528228555
ENSG00000100664	EIF5	1.1353077548164	1.13567788873443	6.35049491453441	0.0186111433423149
ENSG00000100697	DICER1	0.52920211061345	0.52942318686591	6.18026124532024	0.469761411907296
ENSG00000100711	ZFYVE21	-1.28126272329789	-1.28225707751233	5.56423751183587	0.00790048734169784
ENSG00000100714	MTHFD1	-0.371002343556777	-0.371220835007394	5.85167082432675	0.631030316466931
ENSG00000100722	ZC3H14	0.143333799949451	0.143452805274888	5.08997466567844	0.855981937708332
ENSG00000100731	PCNX1	-1.51113338306729	-1.51315839020378	5.45842659673756	0.00055603841298186
ENSG00000100744	GSKIP	1.0219774727783	1.02337300045112	4.15882137316397	0.0733477787136641
ENSG00000100749	VRK1	0.337602624982537	0.337741915800432	6.12530318515944	0.662059567632694
ENSG00000100764	PSMC1	-0.247807293426241	-0.247835464044293	8.14270589524812	0.753633163792859
ENSG00000100767	PAPLN	-0.855036619632816	-0.856638647172351	4.10119684531136	0.191549747212144
ENSG00000100784	RPS6KA5	-0.401211417414414	-0.401786960713843	4.86011373743562	0.59911684502795
ENSG00000100796	PPP4R3A	1.06527392245948	1.06552530471932	6.74572859117645	0.0363051483125968
ENSG00000100802	C14orf93	0.0513179237403784	0.0520660306682571	2.0043315790992	0.950558506026593
ENSG00000100804	PSMB5	-1.13279237830895	-1.13315902994659	7.03122112972171	0.0206616140670604
ENSG00000100811	YY1	0.177718163143716	0.17775543692878	7.05377302956177	0.822458387782196
ENSG00000100813	ACIN1	0.317117128143761	0.317162281054834	7.62397303468849	0.682059110825066
ENSG00000100814	CCNB1IP1	1.59011467905334	1.59203145895025	4.35806181048311	0.000266057879576163
ENSG00000100815	TRIP11	0.306633476375515	0.306691465651971	7.36331107979227	0.692470769924935
ENSG00000100823	APEX1	0.229284755319112	0.229368031329515	6.49376704914978	0.769454334865699
ENSG00000100836	PABPN1	0.234651674395734	0.2347765855997	5.4818782306701	0.763903867537734
ENSG00000100852	ARHGAP5	0.163190965392554	0.16326857480772	6.1043155549839	0.835863000276831
ENSG00000100865	CINP	-0.424688393152034	-0.425942613957242	3.72268116946793	0.575078611673811
ENSG00000100867	DHRS2	-0.91571498014567	-0.919580349559994	2.45491675168667	0.188961781536548
ENSG00000100883	SRP54	0.854987215398746	0.855211299972067	6.90852626984467	0.160963759982171
ENSG00000100888	CHD8	0.102307527274089	0.102324479426198	7.66442892876334	0.898283269463322
ENSG00000100889	PCK2	-0.517656607533537	-0.519713876572115	3.40999498683669	0.485718863920619
ENSG00000100890	KIAA0391	1.06779402159726	1.07164299227874	2.88901863072864	0.0793811443733342
ENSG00000100897	DCAF11	-0.543497675528645	-0.543796915562062	5.83628251204227	0.456919274735739
ENSG00000100902	PSMA6	1.47068760969718	1.47527168377584	3.35948941369816	0.00857104892856297
ENSG00000100906	NFKBIA	2.26993120482689	2.27003813776179	10.0480840904447	1.3587344130687e-13
ENSG00000100908	EMC9	0.498842026138936	0.500247900524806	3.13804237040903	0.502426118937323
ENSG00000100911	PSME2	-0.160875441215821	-0.160941678429501	7.05788331168166	0.839543549670448
ENSG00000100916	BRMS1L	-0.172898667771856	-0.173347854304463	3.73331698940077	0.826706665670514
ENSG00000100918	REC8	0.459360348193539	0.463280132393737	1.95682593797237	0.55234186172227
ENSG00000100926	TM9SF1	-0.718226276285906	-0.7193377936157	4.81794575092658	0.293387440055481
ENSG00000100934	SEC23A	-0.34526151998369	-0.345497153523486	5.55544817666497	0.655432801093389
ENSG00000100938	GMPR2	-0.459010384990125	-0.45942046627026	5.23314624879407	0.541788350794045
ENSG00000100941	PNN	0.470709901645131	0.470745451898083	8.48608986607707	0.53095474699114
ENSG00000100949	RABGGTA	-0.073381960352245	-0.0736913958306897	3.00144921393192	0.92562022241398
ENSG00000100968	NFATC4	3.20631013383356	3.25818081582615	1.18570017768931	8.68256581310553e-07
ENSG00000100983	GSS	-0.0575521323829898	-0.0575699293210841	6.30824976023817	0.944146944080533
ENSG00000100991	TRPC4AP	-1.04866031993708	-1.05154592892879	3.94690369321363	0.0817532856515249
ENSG00000100994	PYGB	-0.766584098456992	-0.766915803214407	6.0359465309573	0.244305841851733
ENSG00000100997	ABHD12	-0.0903402231973228	-0.090418471242825	5.08810447541074	0.91020467834005
ENSG00000101000	PROCR	0.447650356882088	0.448123528514148	4.9737309842825	0.555616233985171
ENSG00000101003	GINS1	-0.0864698306836644	-0.0865277985458682	5.57039868081681	0.914210029125119
ENSG00000101017	CD40	0.71347661750295	0.717516649293096	3.64537358326796	0.310363852025788
ENSG00000101019	UQCC1	-0.316807390548264	-0.317273695720063	4.47183837694688	0.683198070204456
ENSG00000101040	ZMYND8	0.608457078483646	0.608628755690447	6.84282639755019	0.390432877752412
ENSG00000101052	IFT52	-0.0511511929285661	-0.0512721593433627	3.72468821534446	0.948935376979183
ENSG00000101057	MYBL2	-0.925290303134671	-0.925407621988216	7.48831845316228	0.156716985373633
ENSG00000101079	NDRG3	-0.362300242095046	-0.362440336833247	5.66266390283931	0.638827354400688
ENSG00000101104	PABPC1L	-0.780850303168407	-0.783621652020226	3.42831435766651	0.280254035131709
ENSG00000101109	STK4	-1.17987862542313	-1.18019459330135	7.27447874856304	0.0120069167830796
ENSG00000101126	ADNP	1.04877512231714	1.04918070096588	5.950519150988	0.0449079711660809
ENSG00000101132	PFDN4	-0.242530296173957	-0.242657677415021	5.97021328028512	0.757897173516976
ENSG00000101138	CSTF1	-0.374416334687752	-0.375192314646657	3.90755279502122	0.625350355712138
ENSG00000101146	RAE1	1.4672299197145	1.46759497587007	6.39766678977275	0.000130172692485366
ENSG00000101150	TPD52L2	-0.0789635335693302	-0.078976449609966	7.48968555104511	0.922105402936989
ENSG00000101152	DNAJC5	-2.18637314100664	-2.18744629801168	6.75286407983765	8.63812257415198e-07
ENSG00000101158	NELFCD	-0.49369622890032	-0.494093310899156	5.64110129377642	0.506632298480341
ENSG00000101160	CTSZ	0.0908711073074376	0.0908927703305101	6.62102525396919	0.90639354470164
ENSG00000101161	PRPF6	-1.12109470514929	-1.1212685369548	7.86422827892206	0.0331410664758675
ENSG00000101166	PRELID3B	0.55043519061786	0.550917184228249	4.92143187736208	0.448846082228187
ENSG00000101181	MTG2	-0.704948951802881	-0.705962336524734	4.8659316672993	0.302494315409118
ENSG00000101182	PSMA7	-0.22650260292342	-0.226512656381882	9.51560799326285	0.774073783270897
ENSG00000101187	SLCO4A1	-0.440301461844669	-0.440607265525858	5.89165050283118	0.560458619906875
ENSG00000101189	MRGBP	-0.196936783985382	-0.197081901222034	5.57264446259179	0.803391792738207
ENSG00000101190	TCFL5	0.210992418271102	0.211362402044133	3.67361688239824	0.788030443449112
ENSG00000101191	DIDO1	0.167654122475292	0.167760624715546	5.41498414007397	0.831408469511358
ENSG00000101193	GID8	-0.0868195855480897	-0.0868581317008474	6.03449763804225	0.91398239264542
ENSG00000101194	SLC17A9	-0.445780567254546	-0.447129020455508	3.42480444636741	0.556575785118053
ENSG00000101199	ARFGAP1	-2.22404269827613	-2.22678802865956	5.32555394780671	2.28001968316658e-05
ENSG00000101210	EEF1A2	-0.6167516980065	-0.622013999400002	1.80998502352577	0.449861762823964
ENSG00000101216	GMEB2	-1.33281861892866	-1.33484387937564	4.78158462243434	0.00774739133675122
ENSG00000101220	C20orf27	-0.903066558661585	-0.905871821758046	3.3539552641798	0.165429911737766
ENSG00000101224	CDC25B	-1.82525887996968	-1.82548007731669	9.0905321782385	2.75668692841299e-06
ENSG00000101236	RNF24	1.54835041031703	1.55003002995977	5.07317446657584	9.55510242995282e-05
ENSG00000101246	ARFRP1	-1.45207999460532	-1.45415195728659	4.91999262958002	0.0027176737197274
ENSG00000101247	NDUFAF5	0.303240595354591	0.304286944999471	2.94012098695952	0.696239512291994
ENSG00000101255	TRIB3	2.0389882041773	2.04124272973084	4.52540413929264	3.260544137711e-08
ENSG00000101266	CSNK2A1	-0.664665587762498	-0.664910237669209	6.56359368796433	0.336995086096323
ENSG00000101290	CDS2	-0.600886654806689	-0.601587044238699	4.9725658681857	0.400605042627069
ENSG00000101294	HM13	-0.764838289470543	-0.765001725607658	7.12675635238548	0.248516321984743
ENSG00000101298	SNPH	-1.16087274527047	-1.16518629637067	3.27865767241988	0.0606802905303968
ENSG00000101307	SIRPB1	1.11340876942017	1.13209053682189	2.70702565091723	0.139640111287635
ENSG00000101310	SEC23B	1.25407902251925	1.25470105755947	5.74566836910999	0.00509043034286059
ENSG00000101311	FERMT1	-1.64348652638245	-1.67932527209287	1.78748200052061	0.0400195513123275
ENSG00000101335	MYL9	-1.01440498588396	-1.01482961940472	5.74127394215574	0.135484818606986
ENSG00000101337	TM9SF4	0.160137009104433	0.160296353957231	4.9427142361201	0.839061941846891
ENSG00000101342	TLDC2	-0.734995783350341	-0.737514239716554	4.13221962512228	0.298761985070852
ENSG00000101343	CRNKL1	0.0332812143159707	0.0332993851891745	5.55139691154979	0.966270333771142
ENSG00000101346	POFUT1	-1.43312181348745	-1.43550423880661	4.73614286343031	0.00253244654593885
ENSG00000101347	SAMHD1	-0.720192812392062	-0.72027883882687	9.1108340634497	0.283994530956524
ENSG00000101350	KIF3B	-0.557709776151617	-0.557981427713412	6.19165710053038	0.442661434059444
ENSG00000101353	MROH8	4.5300236385676	4.6079331302576	0.9109847933902	9.91644165554163e-11
ENSG00000101361	NOP56	0.153483645108329	0.153498426738682	8.27091151457707	0.846678949955101
ENSG00000101363	MANBAL	-0.177717114818008	-0.177955036003687	4.38039384824276	0.822532621991109
ENSG00000101365	IDH3B	-0.057291737662221	-0.0573347842819267	5.50340090749177	0.94339702848761
ENSG00000101367	MAPRE1	-0.520617371778262	-0.521024510054433	5.55081261651597	0.479734307325478
ENSG00000101384	JAG1	0.310622115979428	0.310858410117754	6.08251290856824	0.688598662954019
ENSG00000101391	CDK5RAP1	-1.48231679731322	-1.48482359213569	4.75204187886251	0.0014644154618742
ENSG00000101400	SNTA1	-0.939386804245235	-0.940456714818106	4.32092897836771	0.13556024504649
ENSG00000101407	TTI1	-0.188257281869937	-0.188726161232345	3.97300186620397	0.811333634632274
ENSG00000101412	E2F1	-0.439260338682019	-0.439340723364033	7.08372847342594	0.56451749695761
ENSG00000101413	RPRD1B	0.463941511560304	0.464281879830112	5.27849782903954	0.535626615227325
ENSG00000101417	PXMP4	-1.63778216615128	-1.64131646756438	4.12850674670632	0.000468288147625748
ENSG00000101421	CHMP4B	1.71019450652188	1.71030232806474	8.72292383358574	6.68113266468559e-08
ENSG00000101439	CST3	0.365924290331555	0.365966400944766	8.38190586463189	0.634007321157554
ENSG00000101442	ACTR5	-1.26930980715199	-1.27734723775258	2.87315889830162	0.0454953135020979
ENSG00000101444	AHCY	-0.963431455007932	-0.964791142373387	4.69782227240909	0.105823607370334
ENSG00000101447	FAM83D	-0.248092624872552	-0.248355782627351	4.48133860649267	0.752655647404007
ENSG00000101452	DHX35	-0.986119420073468	-0.993891072545381	2.48393551947671	0.156942571243792
ENSG00000101457	DNTTIP1	-0.333675934178669	-0.333931895561722	5.58967552632209	0.666837308172862
ENSG00000101460	MAP1LC3A	0.152704698286066	0.152982811770644	3.83091040862206	0.846263299169206
ENSG00000101464	PIGU	-1.12575190394981	-1.1288266533787	3.62445957435926	0.0653362098180059
ENSG00000101474	APMAP	-0.321716787639391	-0.32184914942287	6.58672562695902	0.67908071545409
ENSG00000101544	ADNP2	-0.948060512416964	-0.94914479339299	5.09968138946007	0.109823222506074
ENSG00000101546	RBFA	-0.945274115374101	-0.948378235433593	3.26485394209802	0.154809412140744
ENSG00000101557	USP14	-0.944845119494129	-0.945079303151269	7.27720610910698	0.0970356152782995
ENSG00000101558	VAPA	0.247774723724011	0.247818001069331	7.44024358751868	0.75098630124023
ENSG00000101574	METTL4	0.370670659069071	0.371220970747297	4.26041103523172	0.62875800260539
ENSG00000101577	LPIN2	-0.188261163177191	-0.188363433858686	5.90127587763311	0.812126690989251
ENSG00000101596	SMCHD1	0.828072691897719	0.828184529361037	8.01693721611879	0.183112325826209
ENSG00000101605	MYOM1	2.12545970346375	2.1395409277571	1.71847413936342	0.00215108937083067
ENSG00000101608	MYL12A	0.755375473992107	0.755428105003926	8.65155846939083	0.248606098053004
ENSG00000101624	CEP76	0.441604336624758	0.442613462805213	3.68164577170324	0.557836125743533
ENSG00000101639	CEP192	-0.312559376579402	-0.312773407374483	5.39780229574676	0.688008567016057
ENSG00000101654	RNMT	1.73734857334997	1.73772260809194	6.7187862804628	3.27544698266083e-08
ENSG00000101665	SMAD7	1.0556274732642	1.06016711367272	2.48759804447895	0.120353226804127
ENSG00000101670	LIPG	1.11410398216625	1.12903516004155	3.90993967290452	0.115803645174138
ENSG00000101745	ANKRD12	0.293285369175768	0.29332081566686	8.26932197310218	0.705308979312414
ENSG00000101751	POLI	1.07456334494675	1.07913758889272	2.94159788356199	0.0790095142179677
ENSG00000101752	MIB1	-0.667340031501476	-0.667755144446773	5.89026364078764	0.33492359041992
ENSG00000101773	RBBP8	0.880550430284654	0.880710003317281	7.07023160182529	0.139943973851961
ENSG00000101782	RIOK3	1.27254965959418	1.27283138116429	6.69793011092262	0.00279728305020061
ENSG00000101811	CSTF2	-0.198642989511905	-0.199050955435855	4.27123724175669	0.801118625566185
ENSG00000101843	PSMD10	0.464983805786319	0.465486385158046	4.69398620430762	0.535945081584566
ENSG00000101844	ATG4A	0.042064628244464	0.0421105309615561	4.91521581151268	0.957696301718165
ENSG00000101846	STS	0.0191438618559125	0.0191758974384867	4.25590923618675	0.980431716625149
ENSG00000101849	TBL1X	-1.85252076758879	-1.85494660111307	5.3664214839722	3.57120782556501e-06
ENSG00000101850	GPR143	0.573625965341848	0.577478661619808	2.35320999777664	0.476603994373779
ENSG00000101856	PGRMC1	-0.0674389968721078	-0.0675374392748054	4.7833937909077	0.933124744485839
ENSG00000101868	POLA1	-0.136900738063501	-0.136939853162307	6.63739135944024	0.863920864833704
ENSG00000101871	MID1	-1.1141504650871	-1.11516602354734	5.6902582703615	0.0396463772606438
ENSG00000101882	NKAP	0.526972137034646	0.527266669977353	5.6497117198898	0.472066040259502
ENSG00000101888	NXT2	2.66247319904493	2.66518421055047	4.63050368485397	5.22667120479376e-16
ENSG00000101901	ALG13	0.546156947407926	0.547631507026938	3.4151149880762	0.456106574919805
ENSG00000101911	PRPS2	-1.45841560154907	-1.46017640460794	5.09485486807263	0.00143389921464433
ENSG00000101928	MOSPD1	-0.36259621287982	-0.362859735909424	5.39167859261705	0.638219559491858
ENSG00000101935	AMMECR1	-1.21067571224915	-1.21358467286494	4.28253137153985	0.0281717383956052
ENSG00000101940	WDR13	-1.27339669643394	-1.27473532576083	5.13461698116015	0.0145856740423385
ENSG00000101945	SUV39H1	-1.30338293367619	-1.31345076173516	2.45680688198284	0.0473563305383769
ENSG00000101955	SRPX	0.644517519997358	0.647071598498963	2.87729894507522	0.378555361695478
ENSG00000101966	XIAP	0.405134683898302	0.405272482714859	6.44192451219387	0.60294180981526
ENSG00000101972	STAG2	0.497211316946443	0.497289230018664	7.63076145900652	0.502669297643011
ENSG00000101974	ATP11C	-0.537446657871426	-0.53774046582835	6.23518174915184	0.462896189744596
ENSG00000102007	PLP2	-0.287311347602315	-0.287343627631938	8.12253237779404	0.714095475402671
ENSG00000102010	BMX	0.683423613928911	0.694181964612766	1.7097773974179	0.439106359651246
ENSG00000102024	PLS3	0.210495096281384	0.21053298716741	7.5387353939916	0.788251347403294
ENSG00000102030	NAA10	-0.926645907241057	-0.929630076374996	3.51548892764614	0.150845558553858
ENSG00000102032	RENBP	-1.71233572265775	-1.72319368933359	3.00710161455666	0.0147586546189407
ENSG00000102034	ELF4	-1.12869612076228	-1.12963133875547	5.79851942829561	0.0283014695839907
ENSG00000102038	SMARCA1	-0.736965366448982	-0.737578136045191	5.78683199833805	0.269770504030094
ENSG00000102054	RBBP7	0.34260745426162	0.342640636701579	8.2272087152038	0.656845182093205
ENSG00000102078	SLC25A14	0.33655526976545	0.336944921745377	4.41437995707806	0.662497414036265
ENSG00000102081	FMR1	0.642545775208418	0.642657012897821	7.56669062076748	0.356744347148574
ENSG00000102096	PIM2	-0.108987703920388	-0.109101493921524	4.34084563959035	0.89296425428745
ENSG00000102100	SLC35A2	0.908939231591494	0.90976077029403	4.85961914073903	0.13879021223811
ENSG00000102103	PQBP1	0.113713380658204	0.11390334605136	4.27166970815339	0.885735365682901
ENSG00000102119	EMD	-0.312538694600916	-0.312650660716093	6.14499921346711	0.68856973998541
ENSG00000102125	TAZ	-0.134917406090181	-0.135021551937913	5.02452927344516	0.865891988601471
ENSG00000102144	1	-0.373216435682055	-0.373291504690758	7.3161230835857	0.628787337184552
ENSG00000102158	MAGT1	-0.291709040987279	-0.291854348229362	6.31712414049153	0.708873469719566
ENSG00000102172	SMS	-0.151959254750329	-0.151982420622051	7.65174359641666	0.848624028303364
ENSG00000102178	UBL4A	-0.942154785737211	-0.943881649438823	4.02234641799267	0.126365768845826
ENSG00000102181	CD99L2	-1.31539493306616	-1.31658838128449	5.02141781449737	0.0145572836029139
ENSG00000102189	EEA1	0.0733348104102768	0.0733503952707474	7.36262732091004	0.926338877525296
ENSG00000102218	RP2	0.986675563350374	0.989134207195357	3.73070643087073	0.12841309711897
ENSG00000102221	JADE3	0.835895539974044	0.83881010164533	2.99228082865667	0.210093354752495
ENSG00000102225	CDK16	-0.0480343130175507	-0.0480448680653968	6.8487290659245	0.954858383579154
ENSG00000102226	USP11	-0.640150304659033	-0.641028556043658	4.9524738690109	0.363971713005797
ENSG00000102241	HTATSF1	-0.117059750116514	-0.117110944691311	6.35994392143718	0.883637493353118
ENSG00000102265	TIMP1	-0.601495015508848	-0.601647242422778	7.57342008704946	0.398971887177889
ENSG00000102287	GABRE	0.272099060458678	0.272449796981288	4.92721304332056	0.728333803504733
ENSG00000102302	FGD1	-0.169726412436772	-0.171298184293272	1.87489793525225	0.828622083176168
ENSG00000102309	PIN4	-0.390262352414602	-0.390597559732264	5.20425901594739	0.610386515095866
ENSG00000102312	PORCN	0.194410897909734	0.195571723340662	2.21684756314308	0.807941279586072
ENSG00000102316	MAGED2	-0.267676610699311	-0.267833795747837	5.94878374912556	0.732786406903498
ENSG00000102317	RBM3	-0.157415562474381	-0.157442668786824	7.4828317086523	0.843634128738648
ENSG00000102359	SRPX2	-0.279263092421789	-0.280001728285918	3.50449974285621	0.721974261403514
ENSG00000102362	SYTL4	-0.795504379915959	-0.795790134844696	6.68607094733547	0.214656704250707
ENSG00000102384	CENPI	-2.17632517380546	-2.17839639835218	5.83316375780604	2.11614691515431e-06
ENSG00000102390	PBDC1	-0.736602808001713	-0.736836664950254	7.01763956259401	0.267981790192942
ENSG00000102393	GLA	-0.435499619153462	-0.436530995859442	4.34040950211218	0.564671796777987
ENSG00000102401	ARMCX3	-0.661069340721132	-0.66146473603242	5.66833075506722	0.341069881930667
ENSG00000102466	FGF14	-1.0595592616372	-1.07013747850635	1.96485660854115	0.139068085076724
ENSG00000102471	NDFIP2	0.0860467300480217	0.0861728369707094	4.19987225296986	0.913226894817327
ENSG00000102524	TNFSF13B	2.79108336576049	2.79485805632326	7.59529502456006	6.05410764017257e-08
ENSG00000102531	FNDC3A	1.84646294141822	1.84738136719337	6.14686183510178	2.81403699975562e-05
ENSG00000102543	CDADC1	0.652422407272255	0.653368434577217	4.24270419230506	0.350793164523381
ENSG00000102547	CAB39L	0.606317938613537	0.608435407126585	3.27830207783825	0.413545368314502
ENSG00000102554	KLF5	1.49390918430791	1.50153444472282	2.14091916115931	0.0102320621208521
ENSG00000102572	STK24	0.846222010771505	0.848155691959449	3.77610069076908	0.194030413324153
ENSG00000102580	DNAJC3	-0.217319632026867	-0.217459144366494	6.07426502009489	0.783002010150045
ENSG00000102595	UGGT2	0.0902541946792614	0.0903243031258308	5.34726322776634	0.909704317075033
ENSG00000102606	ARHGEF7	-0.593962419940915	-0.59472960545636	4.88090972333307	0.407521066249879
ENSG00000102699	PARP4	0.463116908130302	0.463354897806008	6.09112123121574	0.536204508549057
ENSG00000102710	SUPT20H	0.929398673978765	0.930251620583443	4.74079460596881	0.116605735623549
ENSG00000102738	MRPS31	0.395118153176516	0.39534543170853	5.69599899683655	0.606039686818762
ENSG00000102753	KPNA3	-0.468140636812565	-0.46827909916868	6.95627960786737	0.532912702376762
ENSG00000102755	FLT1	0.498540845981008	0.49937482281939	5.08134446171134	0.504271927183301
ENSG00000102760	RGCC	0.809829280759215	0.816732638163741	1.72667804628264	0.298750700215845
ENSG00000102763	VWA8	-0.32830589223286	-0.330173565224778	2.76508374666112	0.674288866934255
ENSG00000102780	DGKH	-0.951481169250642	-0.952146120164833	5.85974726873618	0.100270279480124
ENSG00000102781	KATNAL1	-1.67676078262515	-1.67900039779382	5.12621722061353	5.23685204048185e-05
ENSG00000102786	INTS6	1.34275530219656	1.34347587910867	5.82554709664153	0.00140588607636671
ENSG00000102796	DHRS12	2.23991199027349	2.2493945869482	2.46132383600398	3.25497099510057e-06
ENSG00000102802	MEDAG	0.150864018152513	0.15125055180043	4.59064169597913	0.84931589122569
ENSG00000102804	TSC22D1	0.641293749344967	0.641595011148873	6.59569296116369	0.358352997190449
ENSG00000102805	CLN5	1.79835994646301	1.80406494983034	2.9126434129401	0.000399308691421414
ENSG00000102858	MGRN1	-0.324867556541746	-0.325466188476833	4.40821588021889	0.674847158813735
ENSG00000102870	ZNF629	-1.40682502483465	-1.40932242712395	4.64152038737443	0.00376851590575895
ENSG00000102871	TRADD	-0.799982559594603	-0.80164813338629	5.11285878548905	0.222733580920395
ENSG00000102882	MAPK3	-0.587770081020577	-0.58798789340838	6.20762454991784	0.417333778102266
ENSG00000102890	ELMO3	-1.44577689679351	-1.46154354396742	2.05077791719113	0.0504951581206178
ENSG00000102893	PHKB	-0.827468524326279	-0.828552000656559	4.48287086061436	0.199529458581966
ENSG00000102897	LYRM1	2.93845118633933	2.94089252517945	5.00743411214227	4.42253516410119e-16
ENSG00000102898	NUTF2	0.203517325982249	0.203547250020141	7.54481451871478	0.795215502445413
ENSG00000102900	NUP93	-0.350454046789053	-0.350493377391555	8.20966581676772	0.651033426834298
ENSG00000102901	CENPT	-1.0172390605448	-1.01848279904254	4.73025047363042	0.0823447420044674
ENSG00000102908	NFAT5	0.973680596161009	0.974412298580832	5.51399200563425	0.0947511483499736
ENSG00000102910	LONP2	-1.54709389014473	-1.54798357002713	6.07396630625445	0.000225595270804571
ENSG00000102921	N4BP1	-0.67065241200435	-0.671030025517698	6.54152723634196	0.331395981451724
ENSG00000102934	PLLP	-0.51126176431216	-0.511538575930041	5.72544692798961	0.489218900402535
ENSG00000102967	DHODH	-1.29245470226688	-1.299359363827	3.05799450105009	0.0366931981341169
ENSG00000102974	CTCF	0.33728190754944	0.337334094281329	7.34548041395144	0.66222007355159
ENSG00000102977	ACD	-0.356891809455836	-0.360775925834847	2.03024194426117	0.647190261592774
ENSG00000102978	POLR2C	-0.274985546027464	-0.275731266938082	3.70657762338527	0.724362515962438
ENSG00000102981	PARD6A	-0.917852914098973	-0.919548021516018	3.9388351911033	0.149917883939645
ENSG00000102996	MMP15	-0.199227695913822	-0.199934703809721	3.183898952775	0.799859945974387
ENSG00000103005	USB1	-0.18070254653683	-0.18084555882055	5.5513070997827	0.819602203055001
ENSG00000103018	CYB5B	-0.272598502673903	-0.272845615822334	5.37689219996174	0.72770334310791
ENSG00000103024	NME3	-0.690489795142066	-0.693400965152426	3.0874833961692	0.33759582220542
ENSG00000103034	NDRG4	-0.822973789006525	-0.823149481187984	7.9104002336017	0.211774696275225
ENSG00000103035	PSMD7	-0.7576035728462	-0.757849711721236	7.1311092050889	0.249924729636469
ENSG00000103037	SETD6	-0.953247683308188	-0.958054519374921	3.16733001495334	0.150527615525638
ENSG00000103042	SLC38A7	-0.845301949492048	-0.846658292375084	4.80961454484083	0.185124785527729
ENSG00000103043	VAC14	-0.818492466872032	-0.83020120248915	1.92708374039475	0.284559509524865
ENSG00000103047	TANGO6	-1.2800447556113	-1.28376240706947	4.01078387105816	0.0279790377153032
ENSG00000103051	COG4	-0.66858951906572	-0.669439361001755	4.6038928512261	0.336360685281835
ENSG00000103056	SMPD3	-2.04026651116778	-2.07526494766536	1.56521784134696	0.00761781763731693
ENSG00000103064	SLC7A6	-0.61392722488654	-0.616155019688049	3.31245295709302	0.395497106501689
ENSG00000103066	PLA2G15	-0.549396170612884	-0.550307146608952	4.32204058933687	0.45190441800544
ENSG00000103091	WDR59	-0.336152570680132	-0.336852391827665	3.99978886564161	0.663499776837625
ENSG00000103111	MON1B	-0.78617607213362	-0.786452084120176	6.56951769377339	0.222526220649005
ENSG00000103121	CMC2	0.559491757491469	0.559762150968611	5.79156516083424	0.439469289338204
ENSG00000103126	AXIN1	-0.62661342604326	-0.628317302765576	3.85355205230931	0.380251285358567
ENSG00000103145	HCFC1R1	0.219801896692894	0.22080815330352	2.31841836419526	0.780259386361313
ENSG00000103148	NPRL3	-1.36859163790941	-1.37860627671008	2.89554693232131	0.0307034142854926
ENSG00000103150	MLYCD	-1.5689765011295	-1.57517821982896	3.7898935300971	0.00800079139138896
ENSG00000103160	HSDL1	-0.540159135139096	-0.540771578461048	4.66150363430196	0.460590542617109
ENSG00000103168	TAF1C	-1.13197278056483	-1.14201184834194	2.26932815114664	0.109985525507604
ENSG00000103174	NAGPA	-0.652164949685238	-0.652764230746716	5.07179049117133	0.35075113563832
ENSG00000103187	COTL1	0.236353009411752	0.236431842254367	6.28360220424958	0.762354165145227
ENSG00000103194	USP10	0.646827261054594	0.646980395078917	6.98410248195484	0.352603040799763
ENSG00000103197	TSC2	-0.646353386709724	-0.647350296132541	4.38771735687507	0.358301321190011
ENSG00000103199	ZNF500	-1.57718196064205	-1.58133904689126	4.00316553455922	0.00244388257821057
ENSG00000103202	NME4	-0.180885536840948	-0.180960392650254	5.7196136855855	0.820398364444957
ENSG00000103222	ABCC1	-1.59340776680559	-1.60033611804951	3.65168566128449	0.00318368885603983
ENSG00000103241	FOXF1	1.41163026355594	1.4144509612004	4.43036843120016	0.00389150627273618
ENSG00000103245	NARFL	-0.767724733737551	-0.770091840767912	3.52577653347644	0.260924256178534
ENSG00000103248	MTHFSD	-0.227446803557441	-0.228136290215378	3.39858203798051	0.771868099221124
ENSG00000103249	CLCN7	-1.25660008782588	-1.25781180751304	5.23768664281972	0.0199686620513212
ENSG00000103254	FAM173A	-1.00955581793869	-1.0173889136121	2.37473146192098	0.162850505435788
ENSG00000103257	SLC7A5	-1.34124844430962	-1.34207911936776	6.21979957805305	0.0213599392573049
ENSG00000103260	METRN	-0.527021006183265	-0.52845961504197	3.04187765969778	0.489259125412154
ENSG00000103264	FBXO31	-1.72194395657378	-1.72577322065837	4.51333457442241	0.000140291957446464
ENSG00000103274	NUBP1	-0.627863212802252	-0.628872759835126	4.55937415779636	0.430590266569644
ENSG00000103275	UBE2I	0.904543630369805	0.9047250306694	6.92650570230625	0.121995675059816
ENSG00000103313	MEFV	8.76165634493911	9.75174014497243	1.83374004935504	6.7560967958115e-17
ENSG00000103319	EEF2K	-1.87378868238959	-1.88113033427917	3.4894121766412	0.000193632551250217
ENSG00000103326	CAPN15	-1.39524341882805	-1.39790622712425	4.44627349697177	0.00774511613565179
ENSG00000103335	PIEZO1	-0.737769412731158	-0.73915468948968	4.47963711241038	0.276801506592911
ENSG00000103342	GSPT1	-0.104004764781487	-0.104015941371767	8.07298052620456	0.897960680369023
ENSG00000103351	CLUAP1	-0.729537677649581	-0.731099916943014	4.06696636769467	0.285625222405025
ENSG00000103353	UBFD1	0.749238963618754	0.74975505227396	5.30887698207149	0.257972433134564
ENSG00000103356	EARS2	-2.03028459243133	-2.05573588937298	2.65469284634771	0.0035712153927966
ENSG00000103363	ELOB	0.241501324118729	0.241611613077292	5.80794226333763	0.757410106975679
ENSG00000103365	GGA2	-1.01761328364557	-1.01803132491771	6.31990431070859	0.0602822792063766
ENSG00000103381	CPPED1	-1.17709072669717	-1.17828829098442	5.23798399033405	0.0207725976479718
ENSG00000103404	USP31	-0.388467559542939	-0.389197051604056	4.18760333901407	0.611347290002664
ENSG00000103415	HMOX2	-0.284246180223361	-0.284594670025724	4.80185697457744	0.715932785311442
ENSG00000103423	DNAJA3	-0.0690906334857405	-0.0691831837266892	4.84440684056616	0.931263230376419
ENSG00000103429	BFAR	-0.214928261637834	-0.215020684736123	6.33614530597366	0.785449484713754
ENSG00000103479	RBL2	0.0335361405231713	0.0336495589272554	3.61338585013152	0.966058392959106
ENSG00000103490	PYCARD	-0.82864950012383	-0.829857352970642	4.50731816063006	0.203973813342497
ENSG00000103494	RPGRIP1L	0.275367120466279	0.275879890621377	3.97104374376649	0.723768938309726
ENSG00000103496	STX4	-0.446076814754617	-0.446219204003691	6.95190456840214	0.555632342996163
ENSG00000103502	CDIPT	-0.0765819781923192	-0.0766517691793887	5.0965149210071	0.923951485166347
ENSG00000103507	BCKDK	-0.847134257737571	-0.848416120631241	4.57773375736365	0.184240580739067
ENSG00000103510	KAT8	0.0566794318563391	0.0568858888182358	2.98227902609915	0.943663803712999
ENSG00000103512	NOMO1	-0.0803982458911822	-0.0804850841728688	5.15262882889343	0.919976939194992
ENSG00000103540	CCP110	0.153924467991408	0.153977514462131	6.16474009708541	0.845738907743926
ENSG00000103544	VPS35L	-0.249407389808594	-0.249672663926123	5.18346625080395	0.750793454926384
ENSG00000103549	RNF40	-0.716414133378068	-0.719932456476672	3.02486340179641	0.316086159875505
ENSG00000103550	KNOP1	-0.914576577484353	-0.915101583447528	6.32064244108518	0.121565847476626
ENSG00000103591	AAGAB	-0.613212570806233	-0.613532367363885	5.90859607544648	0.387663706425217
ENSG00000103642	LACTB	1.4413243697773	1.44159727944309	7.40313661186093	0.000115607910962001
ENSG00000103653	CSK	-0.802185681599186	-0.808770040952916	2.15845081202178	0.281537359096879
ENSG00000103657	HERC1	-0.737540445531886	-0.738246292208917	5.4060869351981	0.270109564166204
ENSG00000103671	TRIP4	0.107184587567001	0.107291822248058	4.99238111781333	0.892259537298735
ENSG00000103707	MTFMT	-1.4100742413262	-1.41639554035721	3.24394925056921	0.0219868540576166
ENSG00000103769	RAB11A	-0.801413719043554	-0.801729276234259	6.68417415417486	0.209165854496322
ENSG00000103811	CTSH	0.368119284274442	0.369168027135584	3.51155837074509	0.631671308660711
ENSG00000103852	TTC23	1.30559022272209	1.3069472603943	4.47265274669593	0.00514727212965421
ENSG00000103855	CD276	0.277067172962832	0.277380222559126	4.64635517380767	0.721971564873506
ENSG00000103876	FAH	-0.776897237431791	-0.778481738142882	3.75064069246577	0.25715848392568
ENSG00000103888	CEMIP	1.03904144993827	1.04668254325922	2.22430980256728	0.186520097344483
ENSG00000103932	RPAP1	-1.19328670285368	-1.19565273910329	4.35249030681059	0.0284742386173666
ENSG00000103942	HOMER2	4.47144744972505	4.49703378416821	2.43313110108722	2.83372196448942e-14
ENSG00000103966	EHD4	0.124214564783752	0.124298802995916	5.98431136115803	0.875800178826019
ENSG00000103978	TMEM87A	-0.102455285220752	-0.102508491558346	6.28089011216735	0.89828612890885
ENSG00000103994	ZNF106	0.281782852538318	0.281808434146792	8.11672079394171	0.717082403918576
ENSG00000103995	CEP152	-0.607376028426094	-0.607626068854181	6.38566029010725	0.393236343329572
ENSG00000104047	DTWD1	-0.316407633579158	-0.317708688035203	3.14510577708941	0.68331246011397
ENSG00000104064	GABPB1	0.923255226021981	0.924069040885529	5.01183636248815	0.118934727624331
ENSG00000104067	TJP1	-0.106320046756727	-0.106336952611781	7.73228253653648	0.895085276957914
ENSG00000104081	BMF	-0.677199695226623	-0.681170156760632	3.64857662931073	0.345858633388262
ENSG00000104093	DMXL2	1.27213436485817	1.27361823365935	4.5695489729532	0.00781014682217603
ENSG00000104129	DNAJC17	-0.73161176438603	-0.73397828895493	3.37060632833959	0.291676144379253
ENSG00000104131	EIF3J	-0.404048646244033	-0.404092631924638	8.28629649471139	0.597719438808508
ENSG00000104133	SPG11	1.33903058332681	1.34022658008977	4.92452797181291	0.00254762846220766
ENSG00000104142	VPS18	-2.77201989636083	-2.77927212844314	4.84776428448056	2.35078126970037e-06
ENSG00000104154	SLC30A4	1.51078998284117	1.51586272250592	3.00099973761355	0.00276428414993492
ENSG00000104164	BLOC1S6	-0.422954414176865	-0.423144139251625	6.03510542206336	0.580636395833964
ENSG00000104177	MYEF2	0.864986155204242	0.865432799115737	5.66427586370175	0.156116174482436
ENSG00000104205	SGK3	-0.890038592817494	-0.89174282566802	4.17859980574028	0.164815258255594
ENSG00000104213	PDGFRL	0.847290136467754	0.848952777747397	5.03845813324025	0.181008762879758
ENSG00000104218	CSPP1	0.866049077101134	0.866453831835926	5.8732548332181	0.154581399354922
ENSG00000104219	ZDHHC2	-0.135336580602506	-0.13552337602253	4.79263327744733	0.86486294253418
ENSG00000104228	TRIM35	-1.14562674313335	-1.15049688586693	3.18949175145981	0.0632508134584893
ENSG00000104231	ZFAND1	-0.402707415117502	-0.404403619108446	3.07476707791224	0.603642525712533
ENSG00000104267	CA2	-0.180724387559998	-0.180979329069214	5.56957520073184	0.819342264446486
ENSG00000104299	INTS9	-0.725306279184299	-0.73006446083966	2.57229775043226	0.316186812692783
ENSG00000104312	RIPK2	3.85716284445155	3.86094064424168	5.92880687955398	2.32696836371268e-22
ENSG00000104320	NBN	2.29250339177266	2.29340350279226	6.55613124967873	9.1229607241446e-11
ENSG00000104325	DECR1	0.407885775674233	0.408172357133718	5.80008600896438	0.592945248976484
ENSG00000104331	IMPAD1	-0.0561757147610775	-0.0562092512469628	5.81160677732686	0.945148246781308
ENSG00000104341	LAPTM4B	-0.685119361509972	-0.687276585297116	3.57509262640281	0.329746345860106
ENSG00000104343	UBE2W	-0.15572434474195	-0.156080505107198	3.98190337899647	0.843988795526198
ENSG00000104356	POP1	-1.50227456351759	-1.50499162100779	4.81937353487369	0.00264229919683035
ENSG00000104365	IKBKB	-0.479966135057465	-0.48039626095976	5.36172201207293	0.520362758997698
ENSG00000104368	PLAT	-0.771506270178092	-0.772385545159554	5.89966578898211	0.239977574738653
ENSG00000104375	STK3	0.808182754590222	0.808908778923813	4.89368188885023	0.206735590314791
ENSG00000104388	RAB2A	0.345591700460066	0.345642619998974	7.57647746480019	0.65445869394588
ENSG00000104408	EIF3E	0.634063740549436	0.634234605999742	6.7638719464484	0.36545987530504
ENSG00000104412	EMC2	-0.158792841819355	-0.158876368826344	6.13586516770613	0.841676440002336
ENSG00000104419	NDRG1	-0.322871684468217	-0.322902284802792	8.40199793775158	0.67859616203133
ENSG00000104427	ZC2HC1A	-0.382089424634524	-0.382824427533031	3.819589303615	0.618954301636105
ENSG00000104432	IL7	6.07133130095934	6.21965918957974	1.98167759366994	5.90355312573612e-15
ENSG00000104442	ARMC1	-1.03571028216155	-1.03597979473538	6.88324720273913	0.0496493756965868
ENSG00000104450	SPAG1	0.744490996614257	0.74539565057777	4.86216801460738	0.263734412875971
ENSG00000104472	CHRAC1	0.694523853204711	0.694949223964134	5.5709902540145	0.30958811905053
ENSG00000104490	NCALD	-1.85796472171588	-1.88484169828657	1.78838355850572	0.00838363704451407
ENSG00000104497	SNX16	1.57822290315567	1.58456388581762	2.84818330793531	0.00479493646416171
ENSG00000104517	UBR5	-0.288895257413713	-0.288999376533102	6.58886609476778	0.711747333319745
ENSG00000104518	GSDMD	-1.16534941313186	-1.1680576451676	4.40221102353417	0.0369895538593769
[truncated: 9,400 more rows]

## Sheet: Dataset 1.3 - Supplementary dat
Supplementary dataset 1.3. Differentially expressed genes (DEGs) identified after incubation of HBMECs with rDIII of protein E of TBEV
rowID	ensembl_gene_id	hgnc_symbol	description	gene_biotype	hgnc_id	entrezgene	logFC	unshrunk.logFC	logCPM	PValue	FDR
11961	ENSG00000166523	CLEC4E	C-type lectin domain family 4 member E [Source:HGNC Symbol;Acc:HGNC:14555]	protein_coding	HGNC:14555	26253	7.49247462460397	7.90147871072062	3.93690879654578	6.22061283879108e-17	3.15379730697786e-14
12639	ENSG00000169245	CXCL10	C-X-C motif chemokine ligand 10 [Source:HGNC Symbol;Acc:HGNC:10637]	protein_coding	HGNC:10637	3627	7.43524302421629	7.47024212885321	7.22883766465015	1.68719023501008e-23	4.80764857466122e-20
10998	ENSG00000163121	NEURL3	neuralized E3 ubiquitin protein ligase 3 [Source:HGNC Symbol;Acc:HGNC:25162]	protein_coding	HGNC:25162	93082	6.89194178115239	7.01506326835356	4.79123215767707	1.87999736663887e-22	3.06117285499283e-19
12642	ENSG00000169248	CXCL11	C-X-C motif chemokine ligand 11 [Source:HGNC Symbol;Acc:HGNC:10638]	protein_coding	HGNC:10638	6373	6.86581390204424	6.90574356668795	6.18477959932215	3.63615578592193e-23	8.28898072958764e-20
5450	ENSG00000123610	TNFAIP6	TNF alpha induced protein 6 [Source:HGNC Symbol;Acc:HGNC:11898]	protein_coding	HGNC:11898	7130	6.27514426246081	6.59010362723541	5.45668497161787	9.42200675459431e-16	3.7031735513402e-13
3031	ENSG00000104951	IL4I1	interleukin 4 induced 1 [Source:HGNC Symbol;Acc:HGNC:19094]	protein_coding	HGNC:19094	259307	5.83402081394756	5.9142569290711	3.97294401186997	1.34601539187975e-18	9.58867714790337e-16
2697	ENSG00000102524	TNFSF13B	TNF superfamily member 13b [Source:HGNC Symbol;Acc:HGNC:11929]	protein_coding	HGNC:11929	10673	5.72307772374593	5.72740721648664	7.59529502456006	4.46406444770293e-19	3.3920937716612e-16
9833	ENSG00000154451	GBP5	guanylate binding protein 5 [Source:HGNC Symbol;Acc:HGNC:19895]	protein_coding	HGNC:19895	115362	5.65049889829186	5.75422266355312	3.47712362066825	1.01738783329993e-16	4.83174438498023e-14
6940	ENSG00000134339	SAA2	serum amyloid A2 [Source:HGNC Symbol;Acc:HGNC:10514]	protein_coding	HGNC:10514	6289	5.24368699828666	5.25012770190223	7.1995509716608	1.01907493040356e-26	1.16154160567398e-22
193	ENSG00000007908	SELE	selectin E [Source:HGNC Symbol;Acc:HGNC:10718]	protein_coding	HGNC:10718	6401	5.18842858146082	5.75472813882145	4.2086523355665	2.36009446393777e-08	2.1181383228317e-06
3601	ENSG00000108691	CCL2	C-C motif chemokine ligand 2 [Source:HGNC Symbol;Acc:HGNC:10618]	protein_coding	HGNC:10618	6347	5.14134504033524	5.14961815148578	8.22678324140256	1.59565055897521e-14	5.34918384447042e-12
4383	ENSG00000115009	CCL20	C-C motif chemokine ligand 20 [Source:HGNC Symbol;Acc:HGNC:10619]	protein_coding	HGNC:10619	6364	5.12534753007663	5.43577301750591	4.39098492091874	2.33197376613216e-08	2.10951087193447e-06
130	ENSG00000006210	CX3CL1	C-X3-C motif chemokine ligand 1 [Source:HGNC Symbol;Acc:HGNC:10647]	protein_coding	HGNC:10647	6376	5.11573241023183	5.36915614177612	3.79304215708317	2.76151458860933e-10	3.93577459417393e-08
10875	ENSG00000162692	VCAM1	vascular cell adhesion molecule 1 [Source:HGNC Symbol;Acc:HGNC:12663]	protein_coding	HGNC:12663	7412	5.01145124149234	5.0439344722593	6.33426197851239	4.08733241863265e-18	2.5881897170875e-15
13557	ENSG00000171855	IFNB1	Interferon B1 [Source:HGNC Symbol;Acc:HGNC:5434]	protein_coding	HGNC:5434	54625	4.88757456360492	4.4426948397541	3.19868497988878	0.000388243185464934	0.0238674391314667
27062	ENSG00000225492	GBP1P1	guanylate binding protein 1 pseudogene 1 [Source:HGNC Symbol;Acc:HGNC:39561]	transcribed_unprocessed_pseudogene	HGNC:39561	400759	4.84475238152955	4.87648167110613	4.04862730667761	1.2733222530015e-17	7.25666351985555e-15
11001	ENSG00000163131	CTSS	cathepsin S [Source:HGNC Symbol;Acc:HGNC:2545]	protein_coding	HGNC:2545	1520	4.67640610067959	4.6875304148909	6.00805665802076	6.98666799251277e-24	2.65446805928869e-20
8684	ENSG00000144837	PLA1A	phospholipase A1 member A [Source:HGNC Symbol;Acc:HGNC:17661]	protein_coding	HGNC:17661	51365	4.55315459429771	4.59064406435364	3.26083246853986	5.76317804502217e-16	2.34602511989867e-13
7522	ENSG00000137462	TLR2	toll like receptor 2 [Source:HGNC Symbol;Acc:HGNC:11848]	protein_coding	HGNC:11848	7097	4.54812174868757	4.56244219744299	5.7557547915376	1.67953550560453e-18	1.12607915840473e-15
6028	ENSG00000128165	ADM2	adrenomedullin 2 [Source:HGNC Symbol;Acc:HGNC:28898]	protein_coding	HGNC:28898	79924	4.54757504038424	4.56777759026385	3.38725717591581	4.18604736352983e-16	1.81249381073538e-13
44785	ENSG00000256262	USP30-AS1	USP30 antisense RNA 1 [Source:HGNC Symbol;Acc:HGNC:40909]	antisense_RNA	HGNC:40909	NA	4.5449224965524	4.60296169828015	3.06342250775788	8.96656904067299e-14	2.62053728014335e-11
12680	ENSG00000169429	CXCL8	C-X-C motif chemokine ligand 8 [Source:HGNC Symbol;Acc:HGNC:6025]	protein_coding	HGNC:6025	3576	4.52114712684553	4.53760834648734	8.04589076293756	1.25140424358079e-15	4.75450185611128e-13
12059	ENSG00000166920	C15orf48	chromosome 15 open reading frame 48 [Source:HGNC Symbol;Acc:HGNC:29898]	protein_coding	HGNC:29898	84419	4.43105373037419	4.44086003716082	6.83609230645289	2.28918090134564e-16	1.0436833565415e-13
28483	ENSG00000227507	LTB	lymphotoxin beta [Source:HGNC Symbol;Acc:HGNC:6711]	protein_coding	HGNC:6711	4050	4.36412006131603	4.382365219061	7.98376594062839	3.67690984417694e-14	1.19741195439797e-11
13612	ENSG00000173432	SAA1	serum amyloid A1 [Source:HGNC Symbol;Acc:HGNC:10513]	protein_coding	HGNC:10513	6288	4.32798623939799	4.32936475619429	8.34778954294904	2.22406244575398e-22	3.16873296958798e-19
53739	ENSG00000271503	CCL5	C-C motif chemokine ligand 5 [Source:HGNC Symbol;Acc:HGNC:10632]	protein_coding	HGNC:10632	6352	4.2869087283727	4.28923395841635	7.2334594947145	3.30837077612489e-22	4.18986778958572e-19
7364	ENSG00000136689	IL1RN	interleukin 1 receptor antagonist [Source:HGNC Symbol;Acc:HGNC:6000]	protein_coding	HGNC:6000	3557	4.06474915997899	4.24466526725344	3.28225553818385	3.40032499692873e-08	2.91405295601456e-06
5015	ENSG00000119922	IFIT2	interferon induced protein with tetratricopeptide repeats 2 [Source:HGNC Symbol;Acc:HGNC:5409]	protein_coding	HGNC:5409	3433	3.92150804162348	3.92190337108432	9.94974581707613	6.78111916085605e-11	1.08860839711884e-08
5238	ENSG00000121858	TNFSF10	TNF superfamily member 10 [Source:HGNC Symbol;Acc:HGNC:11925]	protein_coding	HGNC:11925	8743	3.78712995395789	3.78780132965446	8.89881118257265	4.2935017450303e-16	1.81249381073538e-13
4851	ENSG00000118503	TNFAIP3	TNF alpha induced protein 3 [Source:HGNC Symbol;Acc:HGNC:11896]	protein_coding	HGNC:11896	7128	3.7432144021369	3.74694762164389	8.16539430183547	1.14655568505313e-20	1.0890368081863e-17
10401	ENSG00000159261	CLDN14	claudin 14 [Source:HGNC Symbol;Acc:HGNC:2035]	protein_coding	HGNC:2035	23562	3.71998627218258	3.74470052784961	5.14292894894375	8.0075141018455e-14	2.40183278244303e-11
5456	ENSG00000123689	G0S2	G0/G1 switch 2 [Source:HGNC Symbol;Acc:HGNC:30229]	protein_coding	HGNC:30229	50486	3.70695406042291	3.72441466970349	5.53872129910958	8.77990378256731e-09	9.01561651474794e-07
10867	ENSG00000162654	GBP4	guanylate binding protein 4 [Source:HGNC Symbol;Acc:HGNC:20480]	protein_coding	HGNC:20480	115361	3.62104638458312	3.62189765533378	7.97398440007266	2.0105153121865e-24	1.14579267641509e-20
8035	ENSG00000140511	HAPLN3	hyaluronan and proteoglycan link protein 3 [Source:HGNC Symbol;Acc:HGNC:21446]	protein_coding	HGNC:21446	145864	3.58620157776388	3.60812508406687	3.46710010412132	1.12735059083803e-13	3.21238550859298e-11
11197	ENSG00000163739	CXCL1	C-X-C motif chemokine ligand 1 [Source:HGNC Symbol;Acc:HGNC:4602]	protein_coding	HGNC:4602	2919	3.58255062303894	3.58570029071333	9.07501602815279	5.35345494718813e-18	3.21150944673949e-15
35709	ENSG00000237927			lincRNA		NA	3.56004866465113	3.71467828743748	4.72761427836187	2.62580194087914e-07	1.89423357735066e-05
2077	ENSG00000096696	DSP	desmoplakin [Source:HGNC Symbol;Acc:HGNC:3052]	protein_coding	HGNC:3052	1832	3.55906155741414	3.56586232341967	5.77880269754224	6.90203814776912e-12	1.38016545277671e-09
432	ENSG00000023445	BIRC3	baculoviral IAP repeat containing 3 [Source:HGNC Symbol;Acc:HGNC:591]	protein_coding	HGNC:591	330	3.52308819105383	3.52435756522242	7.60146987111618	1.17322712300166e-21	1.3372442747973e-18
126	ENSG00000006118	TMEM132A	transmembrane protein 132A [Source:HGNC Symbol;Acc:HGNC:31092]	protein_coding	HGNC:31092	54972	3.5174542749583	3.5321995052023	3.86916071183126	3.27489100634421e-12	7.17830917121371e-10
768	ENSG00000056558	TRAF1	TNF receptor associated factor 1 [Source:HGNC Symbol;Acc:HGNC:12031]	protein_coding	HGNC:12031	7185	3.48813434470209	3.5002015651242	5.33322504355655	5.51668562798563e-15	1.90542978144788e-12
17359	ENSG00000196684	HSH2D	hematopoietic SH2 domain containing [Source:HGNC Symbol;Acc:HGNC:24920]	protein_coding	HGNC:24920	84941	3.47289833082806	3.48749322997398	4.04296667470589	4.53219261877651e-12	9.56628360533605e-10
15344	ENSG00000182326	C1S	complement C1s [Source:HGNC Symbol;Acc:HGNC:1247]	protein_coding	HGNC:1247	716	3.44109497738559	3.4434296950012	6.58897157297232	8.02995660104542e-21	8.32049503079234e-18
3860	ENSG00000110944	IL23A	interleukin 23 subunit alpha [Source:HGNC Symbol;Acc:HGNC:15488]	protein_coding	HGNC:15488	51561	3.40402057204159	3.46716482298147	3.80601281767433	5.88841857694553e-09	6.33171650377595e-07
12569	ENSG00000168961	LGALS9	galectin 9 [Source:HGNC Symbol;Acc:HGNC:6570]	protein_coding	HGNC:6570	3965	3.36016725725593	3.36168132753007	7.37921173001809	5.36722685616142e-10	7.03168410419861e-08
32139	ENSG00000232810	TNF	tumor necrosis factor [Source:HGNC Symbol;Acc:HGNC:11892]	protein_coding	HGNC:11892	7124	3.35888921972658	4.27894528914198	3.33135000036991	0.00156900542336552	0.0460915562255676
5637	ENSG00000124875	CXCL6	C-X-C motif chemokine ligand 6 [Source:HGNC Symbol;Acc:HGNC:10643]	protein_coding	HGNC:10643	6372	3.34617506076034	3.41231605166363	4.95082163969132	1.65304707545607e-08	1.58331349294524e-06
7341	ENSG00000136514	RTP4	receptor transporter protein 4 [Source:HGNC Symbol;Acc:HGNC:23992]	protein_coding	HGNC:23992	64108	3.34581240199172	3.35407588742949	4.88118182306193	5.56892149919326e-11	9.47381600713504e-09
1472	ENSG00000079385	CEACAM1	carcinoembryonic antigen related cell adhesion molecule 1 [Source:HGNC Symbol;Acc:HGNC:1814]	protein_coding	HGNC:1814	634	3.32718926311586	3.34490139545933	3.42935518170993	1.08140872638924e-12	2.44104849985404e-10
11193	ENSG00000163735	CXCL5	C-X-C motif chemokine ligand 5 [Source:HGNC Symbol;Acc:HGNC:10642]	protein_coding	HGNC:10642	6374	3.29702019101556	3.3252438586237	5.26508489762451	2.12993040044014e-11	3.85348360384392e-09
1418	ENSG00000078081	LAMP3	lysosomal associated membrane protein 3 [Source:HGNC Symbol;Acc:HGNC:14582]	protein_coding	HGNC:14582	27074	3.25039877691518	3.25287693208185	6.25825730073562	2.06419753819222e-13	5.47156361402672e-11
4029	ENSG00000112096	SOD2	superoxide dismutase 2 [Source:HGNC Symbol;Acc:HGNC:11180]	protein_coding	HGNC:11180	100129518	3.22805424982436	3.22839906300456	10.0439172691258	6.36404088967282e-17	3.15379730697786e-14
7226	ENSG00000135919	SERPINE2	serpin family E member 2 [Source:HGNC Symbol;Acc:HGNC:8951]	protein_coding	HGNC:8951	5270	3.21903327610292	3.21973585962772	9.84626597521066	1.5619334712861e-22	2.96715295095316e-19
35797	ENSG00000238045			antisense_RNA		NA	3.21370961946746	3.2216016015986	4.28195565141661	5.86226967607662e-11	9.82619849528255e-09
7976	ENSG00000140105	WARS	tryptophanyl-tRNA synthetase [Source:HGNC Symbol;Acc:HGNC:12729]	protein_coding	HGNC:12729	7453	3.20959182375576	3.21291459648446	5.86230831422973	2.83615415811173e-17	1.53935643305512e-14
4382	ENSG00000115008	IL1A	interleukin 1 alpha [Source:HGNC Symbol;Acc:HGNC:5991]	protein_coding	HGNC:5991	3552	3.19593012391914	3.34666390564102	3.72533947609122	2.35437865712291e-05	0.00112281204744297
4715	ENSG00000117226	GBP3	guanylate binding protein 3 [Source:HGNC Symbol;Acc:HGNC:4184]	protein_coding	HGNC:4184	2635	3.17090885873048	3.17675722958535	5.33777463414871	7.50236805307501e-13	1.81940406529679e-10
13107	ENSG00000171236	LRG1	leucine rich alpha-2-glycoprotein 1 [Source:HGNC Symbol;Acc:HGNC:29480]	protein_coding	HGNC:29480	116844	3.15046644601277	3.17322748406692	3.79854471446422	1.12870346093262e-11	2.10901017175573e-09
3001	ENSG00000104856	RELB	RELB proto-oncogene, NF-kB subunit [Source:HGNC Symbol;Acc:HGNC:9956]	protein_coding	HGNC:9956	5971	3.14969888943971	3.15306195316368	6.273585695912	5.9197382353739e-14	1.87425490018866e-11
3536	ENSG00000108342	CSF3	colony stimulating factor 3 [Source:HGNC Symbol;Acc:HGNC:2438]	protein_coding	HGNC:2438	1440	3.13063850049532	3.24111506604406	3.21853383905719	0.000100209757716923	0.00407925292306245
12499	ENSG00000168685	IL7R	interleukin 7 receptor [Source:HGNC Symbol;Acc:HGNC:6024]	protein_coding	HGNC:6024	3575	3.07306084198287	3.11061312186939	3.57536315951989	2.71871383232067e-09	3.00853400590204e-07
247	ENSG00000010030	ETV7	ETS variant 7 [Source:HGNC Symbol;Acc:HGNC:18160]	protein_coding	HGNC:18160	51513	3.06949545318304	3.07450772785645	4.95310008097989	1.11830900212517e-10	1.72249810894901e-08
54183	ENSG00000272269			antisense_RNA		NA	3.06926742648524	3.08024187606567	4.18745186781923	1.37642294713284e-13	3.82645579302931e-11
11238	ENSG00000163874	ZC3H12A	zinc finger CCCH-type containing 12A [Source:HGNC Symbol;Acc:HGNC:26259]	protein_coding	HGNC:26259	80149	3.03013103427754	3.03218908434162	7.50087932901885	1.09223963408103e-12	2.44104849985404e-10
16068	ENSG00000185215	TNFAIP2	TNF alpha induced protein 2 [Source:HGNC Symbol;Acc:HGNC:11895]	protein_coding	HGNC:11895	7127	3.02780102872304	3.03811365379776	5.96660216603271	7.28568812005476e-14	2.24438576195633e-11
11192	ENSG00000163734	CXCL3	C-X-C motif chemokine ligand 3 [Source:HGNC Symbol;Acc:HGNC:4604]	protein_coding	HGNC:4604	2921	3.01976579568153	3.08414363378595	4.81988266585951	5.30309785663357e-07	3.70826437852205e-05
31286	ENSG00000231574	LINC02015	long intergenic non-protein coding RNA 2015 [Source:HGNC Symbol;Acc:HGNC:52850]	lincRNA	HGNC:52850	102724550	2.97604634234302	3.07637421693925	3.0896144710957	0.000196833737250778	0.00760512182096397
17416	ENSG00000196878	LAMB3	laminin subunit beta 3 [Source:HGNC Symbol;Acc:HGNC:6490]	protein_coding	HGNC:6490	3914	2.91608771222094	2.9235970041419	5.57045049653632	2.93953103224944e-13	7.61472152399526e-11
12355	ENSG00000168062	BATF2	basic leucine zipper ATF-like transcription factor 2 [Source:HGNC Symbol;Acc:HGNC:25163]	protein_coding	HGNC:25163	116071	2.89426732337159	2.89928800717776	5.60542524347456	4.03836002318426e-08	3.38450202531281e-06
14396	ENSG00000177409	SAMD9L	sterile alpha motif domain containing 9 like [Source:HGNC Symbol;Acc:HGNC:1349]	protein_coding	HGNC:1349	219285	2.88931286032424	2.88988491415991	8.28091336888914	3.51073874365981e-10	4.87992685368713e-08
6934	ENSG00000134321	RSAD2	radical S-adenosyl methionine domain containing 2 [Source:HGNC Symbol;Acc:HGNC:30908]	protein_coding	HGNC:30908	91543	2.88050935486967	2.88076923463025	9.22162289729594	9.85221123201873e-08	7.69147285085956e-06
4424	ENSG00000115267	IFIH1	interferon induced with helicase C domain 1 [Source:HGNC Symbol;Acc:HGNC:18873]	protein_coding	HGNC:18873	64135	2.86061746427134	2.86094297649288	9.10033832071679	5.33410948983158e-12	1.08568178509108e-09
13332	ENSG00000172183	ISG20	interferon stimulated exonuclease gene 20 [Source:HGNC Symbol;Acc:HGNC:6130]	protein_coding	HGNC:6130	3669	2.84138080977428	2.84202269536626	8.08895295083799	3.18138143391363e-15	1.13316829949211e-12
5013	ENSG00000119917	IFIT3	interferon induced protein with tetratricopeptide repeats 3 [Source:HGNC Symbol;Acc:HGNC:5411]	protein_coding	HGNC:5411	3437	2.83387883861175	2.83399463492028	10.4626045444766	3.03692186306586e-09	3.32834955723314e-07
10865	ENSG00000162645	GBP2	guanylate binding protein 2 [Source:HGNC Symbol;Acc:HGNC:4183]	protein_coding	HGNC:4183	2634	2.81423797096315	2.81493128741901	8.03714286350122	2.03742025964678e-19	1.65875115138957e-16
4716	ENSG00000117228	GBP1	guanylate binding protein 1 [Source:HGNC Symbol;Acc:HGNC:4182]	protein_coding	HGNC:4182	2633	2.80658526882208	2.80679337818153	9.71366707155437	2.5005023389301e-20	2.19236351224041e-17
6882	ENSG00000134070	IRAK2	interleukin 1 receptor associated kinase 2 [Source:HGNC Symbol;Acc:HGNC:6113]	protein_coding	HGNC:6113	3656	2.80026296753637	2.81542319070331	4.78756622008241	6.64270525671577e-13	1.64594683730535e-10
5455	ENSG00000123685	BATF3	basic leucine zipper ATF-like transcription factor 3 [Source:HGNC Symbol;Acc:HGNC:28915]	protein_coding	HGNC:28915	55509	2.78927910017896	2.8043777788439	3.23379999228077	4.44577326238942e-10	6.03249091008507e-08
49057	ENSG00000263528	IKBKE	inhibitor of nuclear factor kappa B kinase subunit epsilon [Source:HGNC Symbol;Acc:HGNC:14552]	protein_coding	HGNC:14552	9641	2.76964038505227	2.77492677624052	4.64922543708512	1.8510269086907e-13	5.02333445363252e-11
20170	ENSG00000204642	HLA-F	major histocompatibility complex, class I, F [Source:HGNC Symbol;Acc:HGNC:4963]	protein_coding	HGNC:4963	3134	2.73363561646441	2.73416336499114	8.14663976046609	2.46300688280102e-09	2.77953984655109e-07
2580	ENSG00000101670	LIPG	lipase G, endothelial type [Source:HGNC Symbol;Acc:HGNC:6623]	protein_coding	HGNC:6623	9388	2.72538093735319	2.74898487712864	3.90993967290452	1.21836698819094e-07	9.19665359695387e-06
15858	ENSG00000184371	CSF1	colony stimulating factor 1 [Source:HGNC Symbol;Acc:HGNC:2432]	protein_coding	HGNC:2432	1435	2.72251324425836	2.72521603699488	6.10763589519363	6.211303916452e-11	1.02603539188e-08
8227	ENSG00000141837	CACNA1A	calcium voltage-gated channel subunit alpha1 A [Source:HGNC Symbol;Acc:HGNC:1388]	protein_coding	HGNC:1388	773	2.72203773152055	2.73164006232736	4.03489143495955	1.05206735224728e-10	1.64266625765952e-08
[truncated: 227 more rows]

## Sheet: Dataset 1.4 - Supplementary dat
Supplementary dataset 1.4. Differentially expressed genes (DEGs) identified after incubation of HBMECs with rDIII of protein E of WNV
[truncated: 1,077 more rows]

[truncated: 3 more sheets: Dataset 1.5, Dataset 1.6 - Supplementary dat, Dataset 1.7 - Supplementary dat]
